# Supplementary material for: Changes in Abundance of Oral Microbiota Associated with Oral Cancer
Source: PLoS One. 2014 Jun 2;9(6):e98741. doi: 10.1371/journal.pone.0098741 (PMC4041887; doi:10.1371/journal.pone.0098741)
Supplement: Table S1 — Discovery cohort clinical characteristics. (XLSX) [file pone.0098741.s009.xlsx]

## Sheet: Sheet1
Clinical characteristics of cancer/normal cohort
Sample name	Patient id	Sample id	sample type	Age	Sex	Site	Tumor size (cm)	pTNM	Immunocompromised	Smoker	Alcohol
p113C	113	B0141	Cancer	62	M	Right buccal mucosa	2.5 x 3.0	pT2N2bMx	Yes	Previous	Current
p113N	113	B0142	Normal			Left buccal mucosa
p116C	116	B0158	Cancer	84	F	Right retromolar trigone	6	pT4aN0Mx	No	Previous	Previous
p116N	116	B0159	Normal			Left retromolar trigone
p117C	117	B0149	Cancer	68	M	Left posterior lateral tongue	1.5 x 1.0	pT2N0Mx	No	Previous	Current
p117N	117	B0150	Normal			Right posterior lateral tongue
p136C	136	B0244	Cancer	68	M	Left lateral tongue	5.0 x 2.0	pT2N2bMx	No	Never	Current
p136N	136	B0245	Normal			Right lateral tongue
p142C	142	B0248	Cancer	64	M	Right dorsum of tongue	0.3 x 1.5	pT3N0M0	Yes	Current	Current
p142N	142	B0249	Normal			Left dorsum of tongue
