# Supplementary material for: Changes in Abundance of Oral Microbiota Associated with Oral Cancer
Source: PLoS One. 2014 Jun 2;9(6):e98741. doi: 10.1371/journal.pone.0098741 (PMC4041887; doi:10.1371/journal.pone.0098741)
Supplement: Table S2 — Study 2 cancer patients. (XLSX) [file pone.0098741.s010.xlsx]

## Sheet: Sheet1
Clinical characteristics of cancer/normal cohort
SG Number*	Sample name	Patient id	Sample id	sample type	Age	Sex	Site	Tumor size (cm)	pTNM	Immunocompromised	Smoker	Alcohol
PT12-4259	p104C	104	B0131	Cancer	55	F	Right lateral tongue	2.5 x 2.5	T4N2M0	No	Current	Current
PT12-4260	p104N	104	B0132	Normal			Left lateral tongue
PT12-4257	p108C	108	B0119	Cancer	39	F	Right lateral tongue corner	3	T4N2bM0	No	Previous	Non-drinker
PT12-4258	p108N	108	B0120	Normal			Left lateral tongue
PT12-4261	p113C1	113	B0141	Cancer	62	M	Right buccal mucosa	2.5 x 3.0	T2N2bMx	Yes	Previous	Current
PT12-4262	p113N1	113	B0142	Normal			Left buccal mucosa
PT12-4264	p114C1	114	B0145	Cancer	48	M	Left post mandible ging	1.5	T1N0M0	Yes	Non-smoker	Current
PT12-4265	p114C2	114	B0146	Cancer	48	M	Left post maxilla ging	2.5	T2N0M0
PT12-4263	p114N	114	B0144	Normal			Right post maxilla ging
PT12-4270	p116C	116	B0158	Cancer	84	F	Right retromolar trigone	6.0	T4aN0Mx	No	Previous	Previous
PT12-4271	p116N	116	B0159	Normal			Left retromolar trigone
PT12-4268	p117C	117	B0149	Cancer	68	M	Left posterior lateral tongue	1.5 x 1.0	T2N0Mx	No	Previous	Current
PT12-4269	p117N	117	B0150	Normal			Right posterior lateral tongue
PT12-4272	p128C1	128	B0210	Cancer	71	M	Left alveolar ridge	4.0 x 3.0	T4bN0M0	No	Previous	Previous
PT12-4273	p128N1	128	B0211	Normal			Right alveolar ridge
PT12-4274	p131C	131	B0228	Cancer	75	M	Right posterior base of tongue	3	T4bN1M0	No	Previous	Current
PT12-4275	p131N	131	B0229	Normal			Left posterior base of tongue
PT12-4276	p136C	136	B0244	Cancer	68	M	Left lateral tongue	5.0 x 2.0	T2N2bMx	No	Never	Current
PT12-4277	p136N	136	B0245	Normal			Right lateral tongue
PT12-4278	p142C	142	B0248	Cancer	64	M	Right dorsum of tongue	0.3 x 1.5	T3N0M0	Yes	Current	Current
PT12-4279	p142N	142	B0249	Normal			Left dorsum of tongue
PT12-4280	p143C1	143	B0250	Cancer	61	M	Right floor of mouth	1. 6 x 1.0	T1N0M0	No	Current	Current
PT12-4281	p143N1	143	B0251	Normal			Left floor of mouth
PT12-4282	p144C	144	B0252	Cancer	70	M	Left floor of mouth	3.5 x 1.5	T1N0M0	No	Previous	Current
PT12-4283	p144N	144	B0253	Normal			Right floor of mouth
PT12-4284	p146C	146	B0256	Cancer	78	M	Right retromolar trigone	1.5 x 1.5	T1N2bMx	No	Previous	Current
PT12-4285	p146N	146	B0257	Normal			Left retromolar trigone
PT12-4286	p147C	147	B0258	Cancer	51	M	Left lateral tongue	4.7 x 2.1	T3N1M0	No	Non-smoker	Non-drinker
PT12-4287	p147N	147	B0259	Normal			Right lateral tongue
PT12-4288	p153C	153	B0296	Cancer	51	F	Left ventral tongue	8.0 x 8.0	T2N1Mx	No	Non-smoker	Current
PT12-4289	p153N	153	B0297	Normal			Right ventral tongue
PT12-4290	p156C	156	B0300	Cancer	69	F	Right mandibular gingiva	1.0 x 1.0	T1N0M0	No	Non-smoker	Current
PT12-4291	156N	156	B0301	Normal			Left mandibular gingiva
*Second Genome sample number
