# Supplementary material for: Changes in Abundance of Oral Microbiota Associated with Oral Cancer
Source: PLoS One. 2014 Jun 2;9(6):e98741. doi: 10.1371/journal.pone.0098741 (PMC4041887; doi:10.1371/journal.pone.0098741)
Supplement: Table S3 — Study 2 Carcinoma in situ patient. (XLSX) [file pone.0098741.s011.xlsx]

## Sheet: Sheet1
Clinical characteristics of CIS/normal patient
SG Number	Sample name	Patient id	Sample id	sample type	Age	Sex	Site	Tumor size (cm)	pTNM	Immunocompromised	Smoker	Alcohol
PT12-4266	p115CIS	115	B0147	CIS	82	F	floor of mouth	1.5 x 1.5	NA	No	Current	Current
PT12-4267	p115N	115	B0148	Normal			Left buccal mucosa
*Second Genome sample number
