# Supplementary material for: Changes in Abundance of Oral Microbiota Associated with Oral Cancer
Source: PLoS One. 2014 Jun 2;9(6):e98741. doi: 10.1371/journal.pone.0098741 (PMC4041887; doi:10.1371/journal.pone.0098741)
Supplement: Table S5 — Study 2 healthy normal individuals. (XLSX) [file pone.0098741.s013.xlsx]

## Sheet: Sheet1
Healthy normal samples - site specific left/right comparison
SG Number	Sample name	Patient id	Sample id	sample type	Age	Sex	Site	Smoker	Alcohol
PT12-4322	hn159FR	159	B0302	Healthy normal	30	M	FOM	Previous	Previous
PT12-4323	hn159FL	159	B0303	Healthy normal	30	M	FOM	Previous	Previous
PT12-4334	hn159TR	159	B0304	Healthy normal	30	M	Lateral tongue	Previous	Previous
PT12-4335	hn159TL	159	B0305	Healthy normal	30	M	Lateral tongue	Previous	Previous
PT12-4324	hn160FR	160	B0308	Healthy normal	24	F	FOM	Non-Smoker	Current
PT12-4325	hn160FL	160	B0309	Healthy normal	24	F	FOM	Non-Smoker	Current
PT12-4336	hn160TR	160	B0306	Healthy normal	24	F	Lateral tongue	Non-Smoker	Current
PT12-4337	hn160TL	160	B0307	Healthy normal	24	F	Lateral tongue	Non-Smoker	Current
PT12-4326	hn161FR	161	B0312	Healthy normal	29	M	FOM	Non-Smoker	Current
PT12-4327	hn161FL	161	B0313	Healthy normal	29	M	FOM	Non-Smoker	Current
PT12-4338	hn161TR	161	B0310	Healthy normal	29	M	Lateral tongue	Non-Smoker	Current
PT12-4339	hn161TL	161	B0311	Healthy normal	29	M	Lateral tongue	Non-Smoker	Current
PT12-4328	hn162FR	162	B0316	Healthy normal	23	F	FOM	Non-Smoker	Current
PT12-4329	hn162FL	162	B0317	Healthy normal	23	F	FOM	Non-Smoker	Current
PT12-4330	hn163FR	163	B0320	Healthy normal	62	F	Lateral tongue	Previous	Current
PT12-4331	hn163FL	163	B0321	Healthy normal	62	F	Lateral tongue	Previous	Current
PT12-4332	hn164FR	164	B0324	Healthy normal	29	F	FOM	Non-Smoker	Current
PT12-4333	hn164FL	164	B0325	Healthy normal	29	F	FOM	Non-Smoker	Current
PT12-4340	hn164TR	164	B0322	Healthy normal	29	F	Lateral tongue	Non-Smoker	Current
PT12-4341	hn164TL	164	B0323	Healthy normal	29	F	Lateral tongue	Non-Smoker	Current
*Second Genome sample number
