# Supplementary material for: Changes in Abundance of Oral Microbiota Associated with Oral Cancer
Source: PLoS One. 2014 Jun 2;9(6):e98741. doi: 10.1371/journal.pone.0098741 (PMC4041887; doi:10.1371/journal.pone.0098741)
Supplement: Table S7 — Sequence reads and OTUs in five patient matched cancer and normal samples (Discovery cohort). (XLSX) [file pone.0098741.s015.xlsx]

## Sheet: Sheet1
Table S7. Sequence reads and OTUs in five patient matched cancer and normal samples (Discovery cohort)
Patient	113	113	116	116	117	117	136	136	142	142
Diagnosis	Normal	Cancer	Normal	Cancer	Normal	Cancer	Normal	Cancer	Normal	Cancer
Sample ID	B0142	B0141	B0159	B0158	B0150	B0149	B0245	B0244	B0249	B0248
Raw sequences*	10201	4111	9591	7149	13127	1231	17682	16150	7981	13367
Reads assigned to OTUs	8127	3270	7795	6107	9914	1038	14359	13200	6155	11343
Number of OTUs	130	102	67	54	80	37	161	103	59	86
Percent of reads assigned to:
Firmicutes	42.2419	11.1927	32.2776	16.8593	37.075	26.0684	39.5919	13.6136	73.4037	47.3861
Fusobacteria	5.5371	11.1927	11.4787	14.4509	1.873	17.9957	13.1903	44.2348	1.08855	7.39663
Bacteroidetes	28.4361	53.5168	38.5112	65.0289	17.1392	13.2471	34.4314	33.7955	7.24614	6.25937
Proteobacteria	20.4011	8.04281	10.7928	2.98651	42.5657	42.5413	10.4673	6.66667	13.3225	38.8786
Actinobacteria	2.3625	0.30581	5.33589	0.481696	1.34702	0.130997	1.55303	0.363636	4.92283	0.0528961
Spirochaetes	0.947459	14.7095	0	0	0	0	0.250714	0.00757576	0	0
Tenericutes	0.036914	0.611621	1.58362	0.192678	0	0	0.0974998	0.174242	0	0.017632
Bacteria	0.0246093	0.428135	0	0	0	0	0.257678	1.0303	0	0
SR1	0	0	0	0	0	0	0.000582013	0.000803489	0	0.00881601
TM7	0	0	0.0201735	0	0	0	0.076607	0	0	0
Synergistetes	0.000151405	0	0	0	0	0	0	5.73921e-05	0.000263964	0
Cyanobacteria	0	0	0	0	0	0	0	0	0	0
*Raw sequences with exact matches to the DNA barcodes associated with each sample
