# Supplementary material for: Changes in Abundance of Oral Microbiota Associated with Oral Cancer
Source: PLoS One. 2014 Jun 2;9(6):e98741. doi: 10.1371/journal.pone.0098741 (PMC4041887; doi:10.1371/journal.pone.0098741)
Supplement: Table S8 — Study 1 OUT table. (XLSX) [file pone.0098741.s016.xlsx]

## Sheet: Sheet1
#OTU ID	kingdom	phylum	class	order	family	genus	species	p113_normal	p136_normal	p142_cancer	p116_normal	p136_cancer	p113_cancer	p142_normal	p117_normal	p116_cancer	p117_cancer
470213	k__Bacteria	p__Actinobacteria	c__Actinobacteria	o__Actinomycetales	f__Corynebacteriaceae	g__Corynebacterium		1	0	0	0	0	0	0	0	0	0
576053	k__Bacteria	p__Proteobacteria	c__Betaproteobacteria	o__Burkholderiales				0	1	0	0	0	0	0	0	0	0
356874	k__Bacteria	p__Proteobacteria	c__Betaproteobacteria	o__Neisseriales	f__Neisseriaceae			0	0	1	0	0	0	0	0	0	0
470219	k__Bacteria	p__Actinobacteria	c__Actinobacteria	o__Actinomycetales	f__Corynebacteriaceae	g__Corynebacterium		0	1	0	1	0	0	0	0	0	0
143021	k__Bacteria	p__Bacteroidetes	c__Flavobacteria	o__Flavobacteriales	f__Flavobacteriaceae	g__Flavobacterium		0	0	1	0	0	0	0	0	0	0
14178	k__Bacteria	p__Firmicutes	c__Clostridia	o__Clostridiales	f__Peptostreptococcaceae	g__Filifactor		0	5	0	0	66	0	0	0	0	0
221384	k__Bacteria	p__Proteobacteria	c__Betaproteobacteria	o__Neisseriales	f__Neisseriaceae	g__Neisseria		3	8	0	0	1	3	0	0	0	0
92942	k__Bacteria	p__Bacteroidetes	c__Bacteroidia	o__Bacteroidales	f__Prevotellaceae	g__Prevotella		0	14	0	0	1	0	0	0	0	0
58301	k__Bacteria	p__Actinobacteria	c__Actinobacteria	o__Actinomycetales	f__Micrococcaceae	g__Rothia	s__Rothia_aeria	46	0	0	0	0	0	1	0	0	0
469920	k__Bacteria	p__Firmicutes	c__Bacilli	o__Lactobacillales	f__Aerococcaceae	g__Abiotrophia	s__Abiotrophia_defectiva	0	158	7	0	6	0	0	0	0	0
526872	k__Bacteria	p__Proteobacteria	c__Gammaproteobacteria	o__Pasteurellales	f__Pasteurellaceae	g__Haemophilus		2	0	0	0	1	0	0	1	0	0
539347	k__Bacteria	p__Bacteroidetes	c__Bacteroidia	o__Bacteroidales				11	13	0	0	0	3	1	0	0	0
86368	k__Bacteria	p__Proteobacteria	c__Betaproteobacteria	o__Burkholderiales	f__Comamonadaceae			1	2	0	0	0	0	0	0	0	0
137197	k__Bacteria	p__Bacteroidetes	c__Flavobacteria	o__Flavobacteriales	f__Flavobacteriaceae			0	27	1	0	2	0	1	0	0	0
470993	k__Bacteria	p__Firmicutes	c__Clostridia	o__Clostridiales	f__Veillonellaceae	g__Selenomonas	s__Selenomonas_sputigena	1	8	0	25	0	20	0	0	3	0
469486	k__Bacteria	p__Proteobacteria	c__Gammaproteobacteria	o__Pseudomonadales	f__Moraxellaceae	g__Acinetobacter	s__Acinetobacter_haemolyticus	0	3	0	1	0	0	0	0	0	0
18951	k__Bacteria	p__Firmicutes	c__Bacilli	o__Lactobacillales	f__Streptococcaceae	g__Streptococcus		0	1	0	0	0	0	0	0	0	0
164515	k__Bacteria	p__Proteobacteria	c__Gammaproteobacteria	o__Pasteurellales	f__Pasteurellaceae			0	325	0	0	404	0	0	2	0	0
293030	k__Bacteria	p__Proteobacteria	c__Betaproteobacteria	o__Burkholderiales	f__Burkholderiaceae	g__Ralstonia		0	0	0	1	0	0	0	0	0	0
6473	k__Bacteria	p__Proteobacteria	c__Betaproteobacteria	o__Neisseriales	f__Neisseriaceae	g__Neisseria		12	17	0	0	12	50	0	0	0	0
86047	k__Bacteria	p__Proteobacteria	c__Gammaproteobacteria	o__Pasteurellales	f__Pasteurellaceae	g__Haemophilus		0	0	1	0	0	0	0	0	0	0
147830	k__Bacteria	p__Firmicutes	c__Bacilli	o__Lactobacillales				0	0	0	0	0	0	1	0	0	0
566596	k__Bacteria	p__Actinobacteria	c__Actinobacteria	o__Actinomycetales	f__Micrococcaceae	g__Rothia		0	0	0	0	0	0	1	1	0	0
68338	k__Bacteria	p__Bacteroidetes	c__Bacteroidia	o__Bacteroidales	f__Prevotellaceae	g__Prevotella		3	0	0	0	0	3	0	0	0	0
79234	k__Bacteria	p__Actinobacteria	c__Actinobacteria	o__Actinomycetales				3	36	0	178	0	2	2	0	1	0
332405	k__Bacteria	p__Firmicutes	c__Bacilli	o__Lactobacillales	f__Streptococcaceae	g__Streptococcus		1475	3657	3188	415	38	42	1663	2155	0	870
73894	k__Bacteria	p__Firmicutes	c__Clostridia	o__Clostridiales	f__Lachnospiraceae			0	0	0	0	0	2	0	0	0	0
588912	k__Bacteria	p__Bacteroidetes	c__Bacteroidia	o__Bacteroidales	f__Prevotellaceae	g__Prevotella		0	0	1	0	0	38	0	0	0	0
104043	k__Bacteria	p__Bacteroidetes	c__Bacteroidia	o__Bacteroidales	f__Prevotellaceae	g__Prevotella		245	477	2	433	2	0	0	22	21	3
241170	k__Bacteria	p__Proteobacteria	c__Epsilonproteobacteria	o__Campylobacterales	f__Campylobacteraceae	g__Campylobacter	s__Campylobacter_curvus	0	3	0	0	0	0	0	0	0	0
470747	k__Bacteria	p__Firmicutes	c__Clostridia	o__Clostridiales	f__Lachnospiraceae	g__Oribacterium		1	4	0	64	40	0	4	13	0	4
108926	k__Bacteria	p__Proteobacteria	c__Alphaproteobacteria	o__Rhizobiales	f__Phyllobacteriaceae	g__Phyllobacterium		0	0	0	1	0	0	0	0	0	0
144643	k__Bacteria	p__Firmicutes	c__Bacilli	o__Lactobacillales	f__Streptococcaceae	g__Streptococcus		2	0	0	0	0	0	2	0	0	0
165694	k__Bacteria	p__Bacteroidetes	c__Flavobacteria	o__Flavobacteriales	f__Flavobacteriaceae	g__Capnocytophaga	s__Capnocytophaga_ochracea	4	0	0	0	0	0	0	0	0	0
327583	k__Bacteria	p__Proteobacteria	c__Betaproteobacteria	o__Burkholderiales	f__Comamonadaceae			0	1	0	0	0	0	0	0	0	0
181489	k__Bacteria	p__Firmicutes	c__Clostridia	o__Clostridiales	f__Clostridiales_Family_XI._Incertae_Sedis	g__Parvimonas	s__Parvimonas_micra	0	2	0	0	0	0	0	0	0	0
248516	k__Bacteria	p__Spirochaetes	c__Spirochaetes	o__Spirochaetales	f__Spirochaetaceae	g__Treponema		7	0	0	0	0	86	0	0	0	0
70379	k__Bacteria	p__TM7	c__TM7-3	o__EW055				0	10	0	2	0	0	0	0	0	0
540230	k__Bacteria	p__Firmicutes	c__Bacilli	o__Lactobacillales				0	2	0	0	0	0	0	0	0	0
470477	k__Bacteria	p__Firmicutes	c__Bacilli	o__Lactobacillales				7	53	27	82	5	3	211	148	23	75
3838	k__Bacteria	p__Spirochaetes	c__Spirochaetes	o__Spirochaetales	f__Spirochaetaceae	g__Treponema	s__Treponema_socranskii	4	34	0	0	1	32	0	0	0	0
370697	k__Bacteria	p__Firmicutes	c__Clostridia	o__Clostridiales				0	1	0	0	0	0	0	0	0	0
239506	k__Bacteria	p__Bacteroidetes	c__Bacteroidia	o__Bacteroidales	f__Prevotellaceae	g__Prevotella		0	18	0	16	1	0	0	0	1	0
140393	k__Bacteria	p__Proteobacteria	c__Gammaproteobacteria	o__Pasteurellales	f__Pasteurellaceae			0	0	0	0	2	0	0	0	0	0
237034	k__Bacteria	p__Fusobacteria	c__Fusobacteria	o__Fusobacteriales	f__Fusobacteriaceae	g__Leptotrichia		359	592	2	149	1	34	0	15	7	2
423742	k__Bacteria	p__Bacteroidetes	c__Bacteroidia	o__Bacteroidales	f__Porphyromonadaceae	g__Porphyromonas		1	310	452	73	236	0	325	0	1	0
21239	k__Bacteria	p__TM7	c__TM7-3	o__EW055				0	1	0	0	0	0	0	0	0	0
527415	k__Bacteria	p__Proteobacteria	c__Betaproteobacteria	o__Burkholderiales				0	1	0	2	0	0	0	0	0	0
88701	k__Bacteria	p__Bacteroidetes	c__Bacteroidia	o__Bacteroidales	f__Prevotellaceae	g__Prevotella	s__Prevotella_multiformis	15	0	1	0	0	0	0	21	0	1
131765	k__Bacteria	p__Bacteroidetes	c__Bacteroidia	o__Bacteroidales	f__Porphyromonadaceae	g__Porphyromonas		0	585	0	0	4	0	0	0	0	0
74391	k__Bacteria	p__Fusobacteria	c__Fusobacteria	o__Fusobacteriales	f__Fusobacteriaceae	g__Leptotrichia		0	131	51	173	1	0	14	0	29	0
307370	k__Bacteria	p__Firmicutes	c__Clostridia	o__Clostridiales	f__Clostridiales_Family_XI._Incertae_Sedis	g__Anaerococcus		0	2	0	0	0	0	0	0	0	0
531822	k__Bacteria	p__Proteobacteria	c__Gammaproteobacteria	o__Pasteurellales	f__Pasteurellaceae	g__Haemophilus	s__Haemophilus_influenzae	5	1	0	2	0	0	0	0	0	0
534193	k__Bacteria	p__Firmicutes	c__Bacilli	o__Lactobacillales	f__Streptococcaceae	g__Streptococcus	s__Streptococcus_anginosus	5	1	0	0	0	8	0	1	0	2
15059	k__Bacteria	p__Firmicutes	c__Bacilli	o__Lactobacillales				0	0	1	2	0	0	4	2	0	0
529857	k__Bacteria	p__Fusobacteria	c__Fusobacteria	o__Fusobacteriales	f__Fusobacteriaceae	g__Leptotrichia		0	2	18	0	0	0	2	0	0	0
248759	k__Bacteria	p__Firmicutes	c__Clostridia	o__Clostridiales	f__Lachnospiraceae			0	17	0	35	16	0	0	0	2	0
17854	k__Bacteria	p__Spirochaetes	c__Spirochaetes	o__Spirochaetales	f__Spirochaetaceae	g__Treponema	s__Treponema_parvum	0	0	0	0	0	1	0	0	0	0
428237	k__Bacteria	p__Bacteroidetes	c__Flavobacteria	o__Flavobacteriales	f__Flavobacteriaceae	g__Capnocytophaga		0	230	10	14	62	0	4	0	0	0
39572	k__Bacteria	p__Firmicutes	c__Clostridia	o__Clostridiales	f__Veillonellaceae	g__Selenomonas		10	6	0	3	1	1	0	5	0	0
15054	k__Bacteria	p__Firmicutes	c__Bacilli	o__Lactobacillales	f__Carnobacteriaceae	g__Granulicatella		0	0	2	0	0	0	0	0	0	0
101552	k__Bacteria	p__Proteobacteria	c__Betaproteobacteria	o__Burkholderiales	f__Aquabacteriaceae	g__Aquabacterium		0	1	1	0	0	0	0	0	0	0
224539	k__Bacteria	p__Bacteroidetes	c__Bacteroidia	o__Bacteroidales	f__Prevotellaceae	g__Prevotella		0	3	0	0	1	11	0	0	0	0
459896	k__Bacteria	p__Bacteroidetes	c__Bacteroidia	o__Bacteroidales	f__Prevotellaceae			2	0	0	0	0	2	0	0	0	0
70512	k__Bacteria	p__Proteobacteria	c__Gammaproteobacteria	o__Pasteurellales	f__Pasteurellaceae	g__Actinobacillus	s__Actinobacillus_porcinus	1	1	238	0	0	0	1	1	0	0
141709	k__Bacteria	p__Proteobacteria	c__Betaproteobacteria	o__Burkholderiales	f__Comamonadaceae			1	5	2	2	0	0	0	2	0	0
364844	k__Bacteria	p__Bacteroidetes	c__Bacteroidia	o__Bacteroidales				1	0	0	0	0	0	0	0	0	0
56599	k__Bacteria	p__Proteobacteria	c__Betaproteobacteria	o__Neisseriales	f__Neisseriaceae			0	3	0	0	9	0	0	0	0	0
471000	k__Bacteria	p__Firmicutes	c__Clostridia	o__Clostridiales	f__Lachnospiraceae	g__Shuttleworthia	s__Shuttleworthia_satelles	1	7	0	0	0	0	0	0	0	0
250288	k__Bacteria	p__Firmicutes	c__Clostridia	o__Clostridiales	f__Eubacteriaceae	g__Eubacterium		0	0	0	0	38	31	0	0	0	0
42721	k__Bacteria	p__Firmicutes	c__Clostridia	o__Clostridiales	f__Veillonellaceae			0	4	0	0	0	0	0	0	0	0
245117	k__Bacteria	p__Proteobacteria	c__Betaproteobacteria	o__Burkholderiales				0	1	0	0	0	0	0	0	0	0
87223	k__Bacteria	p__Firmicutes	c__Clostridia	o__Clostridiales	f__Veillonellaceae	g__Selenomonas		1	0	0	0	0	0	0	0	0	0
150546	k__Bacteria	p__Proteobacteria	c__Gammaproteobacteria	o__Pasteurellales	f__Pasteurellaceae	g__Haemophilus	s__Haemophilus_influenzae	1	0	0	0	0	0	0	0	0	0
514200	k__Bacteria	p__Firmicutes	c__Clostridia	o__Clostridiales	f__Lachnospiraceae	g__Moryella	s__Moryella_indoligenes	0	0	0	0	0	3	0	0	0	0
255669	k__Bacteria	p__Firmicutes	c__Clostridia	o__Clostridiales				0	35	0	0	39	0	0	0	0	0
241520	k__Bacteria	p__Bacteroidetes	c__Flavobacteria	o__Flavobacteriales	f__Flavobacteriaceae	g__Capnocytophaga		0	146	5	0	178	0	0	0	0	0
86715	k__Bacteria	p__Firmicutes	c__Clostridia	o__Clostridiales	f__Lachnospiraceae	g__Moryella		8	9	8	94	0	0	1	1	0	0
225088	k__Bacteria	p__Proteobacteria	c__Gammaproteobacteria	o__Pseudomonadales	f__Pseudomonadaceae			0	0	0	0	0	0	0	0	0	1
108747	k__Bacteria	p__Firmicutes	c__Bacilli	o__Lactobacillales	f__Streptococcaceae	g__Streptococcus		138	1	1	19	0	1	51	15	0	3
35440	k__Bacteria	p__Actinobacteria	c__Actinobacteria	o__Actinomycetales	f__Microbacteriaceae			0	0	0	1	0	0	0	0	0	0
200309	k__Bacteria	p__Proteobacteria	c__Epsilonproteobacteria	o__Campylobacterales	f__Campylobacteraceae	g__Campylobacter		0	1	2	0	0	0	1	0	0	0
524674	k__Bacteria	p__Firmicutes	c__Bacilli	o__Lactobacillales				2	1	0	1	0	0	13	2	0	2
553336	k__Bacteria	p__Firmicutes	c__Clostridia	o__Clostridiales	f__Lachnospiraceae	g__Oribacterium		0	0	0	0	0	5	0	0	0	0
70974	k__Bacteria	p__Proteobacteria	c__Gammaproteobacteria	o__Pasteurellales	f__Pasteurellaceae	g__Haemophilus	s__Haemophilus_influenzae	910	87	0	87	1	56	0	385	26	98
92430	k__Bacteria	p__Firmicutes	c__Clostridia					7	8	0	0	290	63	0	0	0	0
470805	k__Bacteria	p__Firmicutes	c__Clostridia	o__Clostridiales	f__Clostridiales_Family_XI._Incertae_Sedis	g__Parvimonas	s__Parvimonas_micra	0	35	0	0	46	1	0	0	0	0
565812	k__Bacteria	p__Firmicutes	c__Clostridia	o__Clostridiales	f__Clostridiales_Family_XI._Incertae_Sedis	g__Peptoniphilus	s__Peptoniphilus_asaccharolyticus	0	0	0	52	0	0	0	0	7	0
470807	k__Bacteria	p__Bacteroidetes	c__Bacteroidia	o__Bacteroidales	f__Porphyromonadaceae	g__Porphyromonas	s__Porphyromonas_endodontalis	50	0	0	0	0	547	0	0	0	0
579506	k__Bacteria	p__Bacteroidetes	c__Flavobacteria	o__Flavobacteriales	f__Flavobacteriaceae			1	11	1	0	0	0	0	0	0	0
592533	k__Bacteria	p__Bacteroidetes	c__Bacteroidia	o__Bacteroidales	f__RikenellaceaeII			0	0	0	1	0	0	0	0	0	0
535825	k__Bacteria	p__Firmicutes	c__Clostridia	o__Clostridiales	f__Veillonellaceae			97	79	1	191	0	1	0	8	0	1
25583	k__Bacteria	p__Proteobacteria	c__Deltaproteobacteria	o__Desulfovibrionales	f__Desulfovibrionaceae	g__Desulfovibrio		0	0	0	0	0	3	0	0	0	0
48583	k__Bacteria	p__Firmicutes	c__Clostridia	o__Clostridiales	f__Lachnospiraceae	g__Catonella		2	4	1	26	112	21	0	3	1	4
2173	k__Bacteria	p__Bacteroidetes	c__Bacteroidia	o__Bacteroidales	f__Prevotellaceae	g__Prevotella		0	2	0	0	1	0	0	0	0	0
484462	k__Bacteria	p__Fusobacteria	c__Fusobacteria	o__Fusobacteriales	f__Fusobacteriaceae	g__Leptotrichia		1	0	1	0	0	0	0	0	0	0
2176	k__Bacteria	p__Bacteroidetes	c__Bacteroidia	o__Bacteroidales	f__Prevotellaceae	g__Prevotella		0	0	0	0	0	1	0	0	0	0
484296	k__Bacteria	p__Actinobacteria	c__Actinobacteria	o__Coriobacteriales	f__Coriobacteriaceae	g__Atopobium	s__Atopobium_rimae	5	20	0	2	10	5	0	0	0	0
399586	k__Bacteria							0	37	0	0	136	0	0	0	0	0
92034	k__Bacteria	p__Firmicutes	c__Clostridia	o__Clostridiales	f__Veillonellaceae	g__Selenomonas		13	37	0	82	0	0	0	0	0	0
585419	k__Bacteria	p__Firmicutes	c__Clostridia	o__Clostridiales	f__Veillonellaceae	g__Veillonella		2	0	0	0	0	0	0	0	0	0
83175	k__Bacteria	p__Firmicutes	c__Clostridia	o__Clostridiales	f__Clostridiales_Family_XI._Incertae_Sedis	g__Peptoniphilus	s__Peptoniphilus_asaccharolyticus	0	0	0	0	0	1	0	0	0	0
528380	k__Bacteria	p__Firmicutes	c__Clostridia	o__Clostridiales	f__Lachnospiraceae	g__Moryella		0	4	0	60	0	0	0	0	0	0
533937	k__Bacteria	p__Proteobacteria	c__Gammaproteobacteria	o__Pasteurellales	f__Pasteurellaceae			0	1	0	36	3	0	0	0	0	0
528842	k__Bacteria	p__Firmicutes	c__Bacilli	o__Lactobacillales	f__Streptococcaceae	g__Streptococcus		91	71	115	156	1	1	977	130	2	30
129773	k__Bacteria	p__Firmicutes	c__Bacilli	o__Lactobacillales	f__Aerococcaceae	g__Abiotrophia		0	1	0	0	0	0	0	0	0	0
19191	k__Bacteria	p__Tenericutes	c__Erysipelotrichi	o__Erysipelotrichales	f__Erysipelotrichaceae	g__Bulleidia	s__Solobacterium_moorei	3	10	2	157	23	6	0	0	2	0
529659	k__Bacteria	p__Actinobacteria	c__Actinobacteria	o__Coriobacteriales	f__Coriobacteriaceae	g__Atopobium		96	59	2	112	37	1	0	35	0	2
86784	k__Bacteria	p__Actinobacteria	c__Actinobacteria	o__Bifidobacteriales	f__Bifidobacteriaceae	g__Scardovia	s__Scardovia_inopinata	2	0	0	0	0	0	0	0	0	0
71387	k__Bacteria	p__Firmicutes	c__Clostridia	o__Clostridiales	f__Lachnospiraceae			21	0	0	328	0	0	0	0	2	0
469893	k__Bacteria	p__Proteobacteria	c__Epsilonproteobacteria	o__Campylobacterales	f__Campylobacteraceae	g__Campylobacter	s__Campylobacter_rectus	35	100	46	0	272	39	2	0	0	0
1931	k__Bacteria	p__Bacteroidetes	c__Bacteroidia	o__Bacteroidales	f__Porphyromonadaceae	g__Porphyromonas		0	44	0	0	29	0	0	0	0	0
98975	k__Bacteria	p__Proteobacteria	c__Betaproteobacteria	o__Neisseriales	f__Neisseriaceae	g__Neisseria	s__Neisseria_bacilliformis	2	0	0	0	0	3	0	0	0	0
589746	k__Bacteria	p__Firmicutes	c__Clostridia	o__Clostridiales	f__Clostridiales_Family_XIII._Incertae_Sedis	g__Eubacterium		0	37	0	104	3	6	0	0	1	0
573384	k__Bacteria	p__Firmicutes	c__Clostridia	o__Clostridiales	f__Veillonellaceae	g__Veillonella		38	0	0	0	0	0	0	0	0	1
156433	k__Bacteria	p__Firmicutes	c__Bacilli	o__Lactobacillales	f__Carnobacteriaceae	g__Granulicatella		0	0	1	0	0	0	0	0	0	0
59566	k__Bacteria	p__Firmicutes	c__Bacilli	o__Lactobacillales	f__Streptococcaceae	g__Streptococcus		8	12	9	0	0	0	4	9	0	7
360229	k__Bacteria	p__Proteobacteria	c__Betaproteobacteria	o__Neisseriales	f__Neisseriaceae			0	0	0	0	0	1	0	0	0	0
269541	k__Bacteria	p__Firmicutes	c__Bacilli	o__Bacillales	f__Staphylococcaceae	g__Staphylococcus		1	4	0	1	0	0	0	0	0	0
542642	k__Bacteria	p__Proteobacteria	c__Gammaproteobacteria	o__Pseudomonadales	f__Moraxellaceae	g__Acinetobacter	s__Acinetobacter_rhizosphaerae	0	0	1	0	0	0	0	0	0	0
526804	k__Bacteria	p__Firmicutes	c__Bacilli	o__Lactobacillales	f__Streptococcaceae	g__Streptococcus		8	2	3	3	1	0	40	5	0	3
92131	k__Bacteria	p__Fusobacteria	c__Fusobacteria	o__Fusobacteriales	f__Fusobacteriaceae	g__Leptotrichia		6	0	0	0	0	0	0	0	0	0
93513	k__Bacteria	p__Bacteroidetes	c__Bacteroidia	o__Bacteroidales	f__Porphyromonadaceae	g__Porphyromonas	s__Porphyromonas_gingivalis	1	0	0	0	0	1	0	0	0	0
244707	k__Bacteria	p__Firmicutes	c__Bacilli	o__Lactobacillales	f__Streptococcaceae	g__Streptococcus		210	16	21	0	4	1	22	5	0	11
88035	k__Bacteria	p__Bacteroidetes	c__Bacteroidia	o__Bacteroidales	f__Prevotellaceae	g__Prevotella		1	0	0	0	0	1	0	0	0	0
66308	k__Bacteria	p__Firmicutes	c__Bacilli	o__Lactobacillales	f__Streptococcaceae	g__Streptococcus		79	26	51	14	1	4	249	52	0	16
89232	k__Bacteria	p__Bacteroidetes	c__Bacteroidia	o__Bacteroidales	f__Prevotellaceae	g__Prevotella		2	0	0	0	10	1	0	2	0	0
162320	k__Bacteria	p__Bacteroidetes	c__Flavobacteria	o__Flavobacteriales	f__Flavobacteriaceae	g__Capnocytophaga	s__Capnocytophaga_ochracea	2	0	1	0	0	33	0	0	0	0
500281	k__Bacteria	p__Firmicutes	c__Clostridia	o__Clostridiales	f__Clostridiales_Family_XI._Incertae_Sedis	g__Parvimonas	s__Parvimonas_micra	0	3	0	0	1	0	0	0	0	0
68416	k__Bacteria	p__Bacteroidetes	c__Bacteroidia	o__Bacteroidales	f__Prevotellaceae	g__Prevotella		2	0	0	0	0	2	0	0	0	0
70671	k__Bacteria	p__Bacteroidetes	c__Bacteroidia	o__Bacteroidales	f__Prevotellaceae	g__Prevotella		28	7	0	0	1	1	0	0	0	0
513402	k__Bacteria	p__Proteobacteria	c__Gammaproteobacteria	o__Pseudomonadales	f__Moraxellaceae	g__Acinetobacter		0	29	0	17	0	0	0	0	0	0
46159	k__Bacteria	p__Firmicutes	c__Clostridia	o__Clostridiales	f__Clostridiales_Family_XIII._Incertae_Sedis	g__Mogibacterium		0	26	0	65	0	5	0	0	12	7
558276	k__Bacteria	p__Proteobacteria	c__Gammaproteobacteria	o__Pasteurellales	f__Pasteurellaceae			0	0	1	0	0	0	0	0	0	1
92743	k__Bacteria	p__Bacteroidetes	c__Bacteroidia	o__Bacteroidales	f__Prevotellaceae			0	274	1	0	887	0	0	0	0	0
14288	k__Bacteria	p__Firmicutes	c__Clostridia	o__Clostridiales	f__Clostridiales_Family_XI._Incertae_Sedis	g__Anaerococcus	s__Anaerococcus_hydrogenalis	0	0	0	226	0	0	0	0	94	0
72003	k__Bacteria	p__Firmicutes	c__Bacilli	o__Lactobacillales	f__Streptococcaceae	g__Streptococcus		1	0	0	0	0	0	0	0	0	0
11297	k__Bacteria	p__Fusobacteria	c__Fusobacteria	o__Fusobacteriales	f__Fusobacteriaceae	g__Leptotrichia		5	0	2	0	0	1	1	0	0	0
540458	k__Bacteria	p__Bacteroidetes	c__Sphingobacteria	o__Sphingobacteriales	f__Chitinophagaceae			0	0	1	0	0	0	0	0	0	0
114821	k__Bacteria	p__Firmicutes	c__Clostridia	o__Clostridiales	f__Veillonellaceae	g__Veillonella	s__Veillonella_parvula	85	148	20	133	6	25	4	42	1	315
115230	k__Bacteria	p__Firmicutes	c__Bacilli	o__Lactobacillales				0	1	1	1	0	0	0	3	0	5
204197	k__Bacteria	p__Proteobacteria	c__Gammaproteobacteria	o__Pasteurellales	f__Pasteurellaceae			0	0	61	0	0	1	0	4	0	5
518649	k__Bacteria	p__Proteobacteria	c__Gammaproteobacteria	o__Pasteurellales	f__Pasteurellaceae			0	36	0	0	4	0	0	0	0	0
46278	k__Bacteria	p__Proteobacteria	c__Gammaproteobacteria	o__Pasteurellales	f__Pasteurellaceae	g__Haemophilus	s__Haemophilus_influenzae	2	61	0	0	3	0	0	0	0	0
86707	k__Bacteria	p__Firmicutes	c__Clostridia	o__Clostridiales	f__Veillonellaceae	g__Selenomonas		1	0	0	0	0	0	0	0	0	0
68350	k__Bacteria	p__Firmicutes	c__Clostridia	o__Clostridiales				0	0	0	0	0	2	0	0	0	0
361804	k__Bacteria	p__Bacteroidetes	c__Flavobacteria	o__Flavobacteriales	f__Flavobacteriaceae	g__Capnocytophaga	s__Capnocytophaga_sputigena	3	264	7	1	818	1	1	0	0	0
242070	k__Bacteria	p__Proteobacteria	c__Gammaproteobacteria	o__Pseudomonadales	f__Pseudomonadaceae	g__Azorhizophilus		0	0	0	0	0	0	0	0	0	2
24210	k__Bacteria	p__Spirochaetes	c__Spirochaetes	o__Spirochaetales	f__Spirochaetaceae	g__Treponema	s__Treponema_socranskii	0	2	0	0	0	0	0	0	0	0
501319	k__Bacteria	p__Bacteroidetes	c__Flavobacteria	o__Flavobacteriales	f__Flavobacteriaceae	g__Capnocytophaga		0	173	0	0	100	0	0	0	0	0
17538	k__Bacteria	p__Proteobacteria	c__Gammaproteobacteria	o__Pasteurellales	f__Pasteurellaceae			0	1	7	0	0	0	1	0	0	0
74465	k__Bacteria	p__Proteobacteria	c__Gammaproteobacteria	o__Pasteurellales	f__Pasteurellaceae			0	0	0	0	1	0	0	0	0	0
359171	k__Bacteria	p__Firmicutes	c__Clostridia	o__Clostridiales	f__Clostridiales_Family_XI._Incertae_Sedis	g__Anaerococcus	s__Anaerococcus_hydrogenalis	0	0	0	0	0	0	0	0	2	0
374568	k__Bacteria	p__Bacteroidetes	c__Bacteroidia	o__Bacteroidales	f__Prevotellaceae	g__Prevotella		0	0	1	0	0	0	0	0	0	0
18298	k__Bacteria	p__Bacteroidetes	c__Flavobacteria	o__Flavobacteriales	f__Flavobacteriaceae	g__Capnocytophaga		0	1	0	0	4	0	0	0	0	0
471120	k__Bacteria	p__Firmicutes	c__Clostridia	o__Clostridiales	f__Lachnospiraceae	g__Oribacterium		1	5	1	0	0	0	0	0	0	0
570119	k__Bacteria	p__Bacteroidetes	c__Bacteroidia	o__Bacteroidales	f__Prevotellaceae	g__Prevotella		91	3	0	54	0	2	0	2	0	0
33071	k__Bacteria	p__Firmicutes	c__Clostridia	o__Clostridiales	f__Veillonellaceae	g__Selenomonas		1	6	1	0	4	2	0	3	0	1
590169	k__Bacteria	p__Firmicutes	c__Clostridia	o__Clostridiales	f__Lachnospiraceae			19	9	10	101	6	0	0	0	5	0
14156	k__Bacteria	p__Firmicutes	c__Clostridia	o__Clostridiales	f__Clostridiales_Family_XIII._Incertae_Sedis	g__Eubacterium		0	0	0	0	1	0	0	0	0	0
43339	k__Bacteria							2	0	0	0	0	14	0	0	0	0
224745	k__Bacteria	p__Proteobacteria	c__Gammaproteobacteria	o__Pseudomonadales	f__Pseudomonadaceae			0	0	0	0	0	0	0	0	0	1
407576	k__Bacteria	p__Fusobacteria	c__Fusobacteria	o__Fusobacteriales	f__Fusobacteriaceae	g__Streptobacillus		0	33	0	0	4	0	0	0	0	0
521268	k__Bacteria	p__Bacteroidetes	c__Bacteroidia	o__Bacteroidales	f__Prevotellaceae	g__Prevotella	s__Prevotella_melaninogenica	0	0	0	7	0	0	0	1	0	0
9562	k__Bacteria	p__Proteobacteria	c__Gammaproteobacteria	o__Pasteurellales	f__Pasteurellaceae			2	0	6	0	0	0	0	2	0	7
244669	k__Bacteria	p__Bacteroidetes	c__Bacteroidia	o__Bacteroidales	f__Prevotellaceae	g__Prevotella		1	0	0	0	0	29	0	0	0	0
73450	k__Bacteria	p__Firmicutes	c__Clostridia	o__Clostridiales	f__Lachnospiraceae			0	23	0	26	31	0	0	0	6	0
471156	k__Bacteria	p__Bacteroidetes	c__Bacteroidia	o__Bacteroidales	f__Prevotellaceae	g__Prevotella		1139	24	0	661	1	18	0	8	1	0
554755	k__Bacteria	p__Firmicutes	c__Bacilli	o__Lactobacillales				0	0	0	0	1	0	1	0	0	0
154802	k__Bacteria	p__Firmicutes	c__Bacilli	o__Lactobacillales	f__Streptococcaceae	g__Streptococcus		6	6	4	2	0	0	0	4	0	1
484442	k__Bacteria	p__Firmicutes	c__Clostridia	o__Clostridiales	f__Clostridiales_Family_XIII._Incertae_Sedis			2	0	1	0	0	6	0	0	0	0
484401	k__Bacteria	p__Bacteroidetes	c__Bacteroidia	o__Bacteroidales	f__Prevotellaceae	g__Prevotella	s__Prevotella_oris	45	7	2	0	17	581	0	0	0	0
254175	k__Bacteria	p__Bacteroidetes	c__Bacteroidia	o__Bacteroidales	f__Porphyromonadaceae			32	17	0	0	2	24	1	0	0	0
3861	k__Bacteria	p__Spirochaetes	c__Spirochaetes	o__Spirochaetales	f__Spirochaetaceae	g__Treponema	s__Treponema_lecithinolyticum	4	0	0	0	0	17	0	0	0	0
550364	k__Bacteria	p__Firmicutes	c__Clostridia	o__Clostridiales	f__Veillonellaceae	g__Selenomonas	s__Selenomonas_noxia	0	0	0	0	0	5	0	6	0	0
22635	k__Bacteria	p__Bacteroidetes	c__Bacteroidia	o__Bacteroidales	f__Porphyromonadaceae	g__Tannerella	s__Tannerella_forsythia	0	4	0	0	14	8	1	0	0	0
74059	k__Bacteria	p__Fusobacteria	c__Fusobacteria	o__Fusobacteriales	f__Fusobacteriaceae	g__Leptotrichia		0	0	2	77	0	0	0	0	20	0
6378	k__Bacteria	p__Proteobacteria	c__Betaproteobacteria	o__Neisseriales	f__Neisseriaceae			0	2	0	0	1	1	0	0	0	0
544531	k__Bacteria	p__Bacteroidetes	c__Bacteroidia	o__Bacteroidales	f__Prevotellaceae	g__Prevotella	s__Prevotella_oulorum	65	9	0	23	0	18	0	0	0	0
296702	k__Bacteria	p__Bacteroidetes	c__Sphingobacteria	o__Sphingobacteriales	f__Sphingobacteriaceae			0	0	0	1	0	0	0	0	0	0
484430	k__Bacteria	p__Proteobacteria	c__Epsilonproteobacteria	o__Campylobacterales	f__Campylobacteraceae	g__Campylobacter	s__Campylobacter_gracilis	0	1	2	0	1	3	0	4	0	0
73021	k__Bacteria	p__Proteobacteria	c__Betaproteobacteria	o__Neisseriales	f__Neisseriaceae	g__Neisseria		0	32	0	0	5	0	0	0	0	0
60257	k__Bacteria	p__Bacteroidetes	c__Bacteroidia	o__Bacteroidales	f__Prevotellaceae	g__Prevotella		0	0	0	0	0	5	0	0	0	0
60254	k__Bacteria	p__Cyanobacteria	c__Chloroplast	o__Streptophyta				0	0	0	0	0	0	0	0	0	1
470239	k__Bacteria	p__Firmicutes	c__Clostridia	o__Clostridiales	f__Veillonellaceae	g__Dialister	s__Dialister_invisus	4	122	0	0	2	2	0	1	0	0
6402	k__Bacteria	p__Proteobacteria	c__Betaproteobacteria	o__Neisseriales	f__Neisseriaceae			1	0	0	0	1	8	0	0	0	0
217901	k__Bacteria	p__Tenericutes	c__Mollicutes	o__Mycoplasmatales	f__Mycoplasmataceae	g__Mycoplasma		0	4	0	0	0	0	0	0	0	0
74211	k__Bacteria	p__Proteobacteria	c__Gammaproteobacteria	o__Pasteurellales	f__Pasteurellaceae	g__Actinobacillus		0	0	56	0	0	0	1	0	0	0
530801	k__Bacteria	p__Bacteroidetes	c__Bacteroidia	o__Bacteroidales	f__Prevotellaceae	g__Prevotella	s__Prevotella_pallens	52	58	0	1	3	1	0	33	0	2
102425	k__Bacteria	p__Bacteroidetes	c__Bacteroidia	o__Bacteroidales	f__Prevotellaceae	g__Prevotella	s__Prevotella_nigrescens	13	36	1	0	1005	137	1	0	0	0
94166	k__Bacteria	p__Proteobacteria	c__Gammaproteobacteria	o__Pasteurellales	f__Pasteurellaceae			6	0	43	0	0	1	6	22	0	28
98605	k__Bacteria	p__Firmicutes	c__Bacilli	o__Lactobacillales	f__Streptococcaceae	g__Streptococcus	s__Streptococcus_sanguinis	41	88	11	0	1	0	7	31	0	37
12570	k__Bacteria	p__Actinobacteria	c__Actinobacteria	o__Actinomycetales	f__Actinomycetaceae	g__Actinomyces		0	1	0	0	0	0	0	0	0	0
43739	k__Bacteria	p__Firmicutes	c__Clostridia	o__Clostridiales	f__Veillonellaceae	g__Anaeroglobus		0	2	0	0	0	0	0	0	0	0
566658	k__Bacteria	p__Fusobacteria	c__Fusobacteria	o__Fusobacteriales	f__Fusobacteriaceae	g__Leptotrichia		0	2	0	0	10	0	0	10	0	310
154509	k__Bacteria	p__Firmicutes	c__Bacilli	o__Bacillales	f__Staphylococcaceae	g__Staphylococcus		1	0	0	0	0	0	0	0	0	0
471141	k__Bacteria	p__Actinobacteria	c__Actinobacteria	o__Actinomycetales	f__Micrococcaceae	g__Rothia		7	6	4	84	1	0	283	39	0	1
28952	k__Bacteria	p__Bacteroidetes	c__Bacteroidia	o__Bacteroidales				76	481	0	41	8	0	1	318	16	64
470523	k__Bacteria	p__Proteobacteria	c__Betaproteobacteria	o__Neisseriales	f__Neisseriaceae	g__Kingella		0	0	5	0	0	0	0	8	0	0
92289	k__Bacteria	p__Actinobacteria	c__Actinobacteria	o__Actinomycetales	f__Actinomycetaceae	g__Actinomyces		0	0	0	0	0	0	0	1	0	0
56203	k__Bacteria	p__Proteobacteria	c__Epsilonproteobacteria	o__Campylobacterales	f__Campylobacteraceae	g__Campylobacter		1	1	0	1	0	0	0	0	0	0
244917	k__Bacteria	p__Proteobacteria	c__Alphaproteobacteria	o__Rhizobiales				0	1	0	0	0	0	0	0	0	0
237323	k__Bacteria	p__Bacteroidetes	c__Bacteroidia	o__Bacteroidales	f__Porphyromonadaceae	g__Tannerella		0	27	0	3	1	0	1	0	1	0
92501	k__Bacteria	p__Synergistetes	c__Synergistia	o__Synergistales	f__Dethiosulfovibrionaceae	g__TG5		1	0	0	0	1	0	1	0	0	0
217996	k__Bacteria	p__Firmicutes	c__Bacilli	o__Bacillales	f__Staphylococcaceae	g__Staphylococcus		0	0	0	1	0	0	0	0	0	0
108434	k__Bacteria	p__Spirochaetes	c__Spirochaetes	o__Spirochaetales	f__Spirochaetaceae	g__Treponema	s__Treponema_denticola	56	0	0	0	0	235	0	0	0	0
3906	k__Bacteria	p__Spirochaetes	c__Spirochaetes	o__Spirochaetales	f__Spirochaetaceae	g__Treponema	s__Treponema_denticola	0	0	0	0	0	2	0	0	0	0
109929	k__Bacteria	p__Actinobacteria	c__Actinobacteria	o__Actinomycetales	f__Actinomycetaceae	g__Actinomyces		1	1	0	0	0	0	0	0	0	0
516119	k__Bacteria	p__Firmicutes	c__Clostridia	o__Clostridiales	f__Veillonellaceae	g__Veillonella	s__Veillonella_parvula	0	1	218	0	0	0	26	15	0	2
15382	k__Bacteria	p__Firmicutes	c__Bacilli	o__Lactobacillales	f__Streptococcaceae	g__Streptococcus		0	0	0	0	0	0	2	1	0	0
471122	k__Bacteria	p__Bacteroidetes	c__Bacteroidia	o__Bacteroidales	f__Prevotellaceae	g__Prevotella	s__Prevotella_melaninogenica	312	871	53	2480	33	77	50	797	628	140
558170	k__Bacteria	p__Proteobacteria	c__Betaproteobacteria	o__Burkholderiales	f__Comamonadaceae	g__Comamonas		0	2	0	0	0	0	0	0	0	0
145149	k__Bacteria	p__Firmicutes	c__Clostridia	o__Clostridiales	f__Veillonellaceae	g__Veillonella		244	51	973	444	6	11	380	159	3	120
3909	k__Bacteria	p__Spirochaetes	c__Spirochaetes	o__Spirochaetales	f__Spirochaetaceae	g__Treponema		0	0	0	0	0	7	0	0	0	0
515620	k__Bacteria	p__Firmicutes	c__Clostridia	o__Clostridiales	f__Peptostreptococcaceae	g__Peptostreptococcus		0	26	0	77	96	14	0	0	3	0
252936	k__Bacteria	p__Firmicutes	c__Clostridia	o__Clostridiales	f__Veillonellaceae	g__Selenomonas		0	3	0	0	0	0	0	0	0	0
239064	k__Bacteria	p__Proteobacteria	c__Betaproteobacteria	o__Burkholderiales	f__Comamonadaceae	g__Brachymonas		0	15	0	0	5	0	0	0	0	0
492389	k__Bacteria	p__Actinobacteria	c__Actinobacteria	o__Actinomycetales	f__Actinomycetaceae	g__Actinomyces		0	8	0	0	0	0	0	0	0	0
563047	k__Bacteria	p__Proteobacteria	c__Betaproteobacteria	o__Burkholderiales	f__Burkholderiaceae	g__Lautropia		9	31	97	0	0	0	38	76	0	130
95168	k__Bacteria	p__Spirochaetes	c__Spirochaetes	o__Spirochaetales	f__Spirochaetaceae	g__Treponema	s__Treponema_lecithinolyticum	3	0	0	0	0	44	0	0	0	0
120969	k__Bacteria	p__Firmicutes	c__Clostridia	o__Clostridiales	f__Veillonellaceae	g__Selenomonas		0	19	1	3	0	0	1	0	0	0
3852	k__Bacteria	p__Spirochaetes	c__Spirochaetes	o__Spirochaetales	f__Spirochaetaceae	g__Treponema	s__Treponema_amylovorum	0	0	0	0	0	4	0	0	0	0
552928	k__Bacteria	p__Firmicutes	c__Clostridia	o__Clostridiales	f__Catabacteriaceae			3	0	0	0	0	8	0	0	0	0
360574	k__Bacteria	p__Firmicutes	c__Clostridia	o__Clostridiales	f__Veillonellaceae	g__Selenomonas		1	0	0	0	0	0	0	0	0	0
392111	k__Bacteria	p__Proteobacteria	c__Gammaproteobacteria	o__Pseudomonadales	f__Moraxellaceae	g__Alkanindiges		0	0	1	0	0	0	0	0	0	0
237208	k__Bacteria	p__Proteobacteria	c__Alphaproteobacteria	o__Rhizobiales	f__Methylobacteriaceae	g__Methylobacterium		0	2	0	0	0	0	0	0	0	0
70038	k__Bacteria	p__Fusobacteria	c__Fusobacteria	o__Fusobacteriales	f__Fusobacteriaceae	g__Leptotrichia		4	0	0	0	0	0	0	0	0	0
470724	k__Bacteria	p__Proteobacteria	c__Betaproteobacteria	o__Neisseriales	f__Neisseriaceae	g__Neisseria		0	3	0	0	0	0	0	0	0	0
142000	k__Bacteria	p__Bacteroidetes	c__Flavobacteria	o__Flavobacteriales	f__Flavobacteriaceae			7	111	166	9	125	11	55	76	6	593
2222	k__Bacteria	p__Bacteroidetes	c__Bacteroidia	o__Bacteroidales	f__Prevotellaceae	g__Prevotella	s__Prevotella_pallens	44	58	0	0	3	0	0	56	0	6
469868	k__Bacteria	p__Actinobacteria	c__Actinobacteria	o__Bifidobacteriales	f__Bifidobacteriaceae	g__Bifidobacterium		9	2	0	0	0	0	0	0	0	0
470243	k__Bacteria	p__Proteobacteria	c__Betaproteobacteria	o__Neisseriales	f__Neisseriaceae			0	26	0	0	99	0	0	0	0	0
50448	k__Bacteria	p__Firmicutes	c__Bacilli	o__Lactobacillales	f__Streptococcaceae	g__Streptococcus		0	12	1	0	0	0	0	5	0	64
92629	k__Bacteria	p__Bacteroidetes	c__Bacteroidia	o__Bacteroidales	f__Prevotellaceae	g__Prevotella		0	5	0	0	5	2	0	0	0	0
58295	k__Bacteria	p__Actinobacteria	c__Actinobacteria	o__Actinomycetales	f__Corynebacteriaceae	g__Corynebacterium	s__Corynebacterium_durum	14	0	0	0	0	0	0	1	0	0
374052	k__Bacteria	p__Fusobacteria	c__Fusobacteria	o__Fusobacteriales	f__Fusobacteriaceae	g__Fusobacterium		0	2	0	0	0	0	0	0	0	0
236623	k__Bacteria	p__Fusobacteria	c__Fusobacteria	o__Fusobacteriales	f__Fusobacteriaceae	g__Leptotrichia		0	8	1	0	12	0	0	0	0	0
154106	k__Bacteria	p__Firmicutes	c__Bacilli	o__Gemellales	f__Gemellaceae	g__Gemella		337	263	285	143	417	2	240	12	4	0
69669	k__Bacteria	p__Actinobacteria	c__Actinobacteria	o__Actinomycetales	f__Corynebacteriaceae	g__Corynebacterium	s__Corynebacterium_kroppenstedtii	0	3	0	0	0	0	0	0	0	0
370431	k__Bacteria	p__Actinobacteria	c__Actinobacteria	o__Actinomycetales	f__Actinomycetaceae	g__Actinomyces	s__Actinomyces_odontolyticus	3	85	0	147	0	2	16	6	4	2
200359	k__Bacteria	p__SR1						0	12	1	0	14	0	0	0	0	0
370433	k__Bacteria	p__Firmicutes	c__Bacilli	o__Lactobacillales	f__Streptococcaceae	g__Streptococcus	s__Streptococcus_mutans	2	0	0	0	0	0	0	0	0	0
70628	k__Bacteria	p__Fusobacteria	c__Fusobacteria	o__Fusobacteriales	f__Fusobacteriaceae	g__Leptotrichia		0	10	5	0	155	0	1	0	0	0
98380	k__Bacteria	p__Proteobacteria	c__Betaproteobacteria	o__Burkholderiales	f__Comamonadaceae			2	0	0	0	0	0	0	2	0	0
247733	k__Bacteria	p__Firmicutes	c__Clostridia	o__Clostridiales	f__Veillonellaceae	g__Selenomonas		0	1	0	0	0	0	0	0	0	0
9608	k__Bacteria	p__Proteobacteria	c__Gammaproteobacteria	o__Pasteurellales	f__Pasteurellaceae			0	0	0	0	2	0	0	0	0	0
31235	k__Bacteria	p__Fusobacteria	c__Fusobacteria	o__Fusobacteriales	f__Fusobacteriaceae	g__Leptotrichia		19	0	0	312	0	0	0	0	1	1
64396	k__Bacteria	p__Fusobacteria	c__Fusobacteria	o__Fusobacteriales	f__Fusobacteriaceae	g__Fusobacterium		56	1094	757	427	5600	331	49	121	93	786
194641	k__Bacteria	p__Proteobacteria	c__Gammaproteobacteria	o__Pseudomonadales	f__Moraxellaceae	g__Acinetobacter	s__Acinetobacter_guillouiae	0	1	0	0	0	0	0	0	0	0
561636	k__Bacteria	p__Firmicutes	c__Bacilli	o__Lactobacillales	f__Streptococcaceae	g__Streptococcus		29	196	55	52	2	0	301	31	0	9
149109	k__Bacteria	p__Firmicutes	c__Bacilli	o__Lactobacillales	f__Streptococcaceae	g__Streptococcus		0	0	0	3	0	0	2	0	0	0
175886	k__Bacteria	p__Proteobacteria	c__Epsilonproteobacteria	o__Campylobacterales	f__Campylobacteraceae	g__Campylobacter		0	0	0	0	1	0	0	0	0	0
236512	k__Bacteria	p__Spirochaetes	c__Spirochaetes	o__Spirochaetales	f__Spirochaetaceae	g__Treponema	s__Treponema_medium	3	0	0	0	0	53	0	0	0	0
14163	k__Bacteria	p__Firmicutes	c__Clostridia	o__Clostridiales	f__Clostridiales_Family_XIII._Incertae_Sedis	g__Mogibacterium		0	0	0	0	0	1	0	0	0	0
114813	k__Bacteria	p__Bacteroidetes	c__Bacteroidia	o__Bacteroidales	f__Prevotellaceae	g__Prevotella		0	0	1	0	0	0	4	0	0	0
459421	k__Bacteria	p__Firmicutes	c__Clostridia	o__Clostridiales	f__Veillonellaceae	g__Anaeroglobus		1	10	0	0	0	3	0	3	0	0
192814	k__Bacteria	p__Bacteroidetes	c__Bacteroidia	o__Bacteroidales	f__Prevotellaceae	g__Prevotella		5	0	0	0	0	3	0	0	0	0
13825	k__Bacteria	p__Firmicutes	c__Clostridia	o__Clostridiales	f__Veillonellaceae	g__Dialister	s__Dialister_pneumosintes	1	2	0	0	6	51	0	0	0	0
192132	k__Bacteria	p__Proteobacteria	c__Deltaproteobacteria	o__Desulfovibrionales	f__Desulfovibrionaceae	g__Bilophila	s__Bilophila_wadsworthia	15	0	0	0	0	3	0	0	0	0
470738	k__Bacteria	p__Proteobacteria	c__Betaproteobacteria	o__Neisseriales	f__Neisseriaceae	g__Neisseria		166	645	53	763	32	52	206	1006	2	36
129426	k__Bacteria	p__Tenericutes	c__Erysipelotrichi	o__Erysipelotrichales	f__Erysipelotrichaceae	g__Sharpea		0	0	0	0	0	14	0	0	0	0
106166	k__Bacteria	p__Actinobacteria	c__Actinobacteria	o__Actinomycetales	f__Actinomycetaceae	g__Actinomyces	s__Actinomyces_oris	5	0	0	0	0	0	0	22	0	3
511532	k__Bacteria	p__Firmicutes	c__Bacilli	o__Lactobacillales	f__Streptococcaceae	g__Streptococcus		0	0	0	0	0	0	0	0	0	1
470462	k__Bacteria	p__Firmicutes	c__Bacilli	o__Gemellales	f__Gemellaceae	g__Gemella		423	340	356	166	470	3	312	20	4	1
73887	k__Bacteria	p__Fusobacteria	c__Fusobacteria	o__Fusobacteriales	f__Fusobacteriaceae	g__Leptotrichia		0	20	0	0	56	0	0	0	0	0
9514	k__Bacteria	p__Proteobacteria	c__Gammaproteobacteria	o__Pasteurellales	f__Pasteurellaceae			474	6	3771	50	2	35	553	1786	0	2271
62513	k__Bacteria	p__Firmicutes	c__Clostridia	o__Clostridiales	f__Lachnospiraceae	g__Moryella	s__Moryella_indoligenes	1	0	0	0	0	7	0	0	0	0
341374	k__Bacteria	p__Actinobacteria	c__Actinobacteria	o__Coriobacteriales	f__Coriobacteriaceae	g__Olsenella		0	1	0	4	0	0	0	0	0	0
162077	k__Bacteria	p__Proteobacteria	c__Epsilonproteobacteria	o__Campylobacterales	f__Campylobacteraceae	g__Campylobacter		6	46	9	107	18	4	11	17	3	0
484338	k__Bacteria	p__Bacteroidetes	c__Bacteroidia	o__Bacteroidales	f__Prevotellaceae	g__Prevotella	s__Prevotella_tannerae	38	498	2	0	898	186	0	0	0	0
451218	k__Bacteria	p__Firmicutes	c__Clostridia	o__Clostridiales	f__Clostridiales_Family_XIII._Incertae_Sedis	g__Eubacterium		0	0	0	0	0	4	0	0	0	0
323257	k__Bacteria	p__Firmicutes	c__Bacilli	o__Lactobacillales	f__Lactobacillaceae	g__Lactobacillus		1	0	0	0	0	0	0	0	0	0
114946	k__Bacteria	p__Bacteroidetes	c__Bacteroidia	o__Bacteroidales	f__Prevotellaceae	g__Prevotella	s__Prevotella_nanceiensis	19	136	0	0	9	3	0	0	0	0
68340	k__Bacteria	p__Firmicutes	c__Clostridia	o__Clostridiales	f__Peptococcaceae	g__Peptococcus		0	12	1	0	40	0	0	0	0	0
6233	k__Bacteria	p__Proteobacteria	c__Alphaproteobacteria	o__Sphingomonadales	f__Sphingomonadaceae	g__Sphingomonas		1	0	0	0	0	0	0	0	0	0
279205	k__Bacteria	p__Proteobacteria	c__Gammaproteobacteria	o__Pseudomonadales	f__Pseudomonadaceae	g__Azorhizophilus		0	0	6	0	0	0	0	0	0	18
