# Supplementary material for: Changes in Abundance of Oral Microbiota Associated with Oral Cancer
Source: PLoS One. 2014 Jun 2;9(6):e98741. doi: 10.1371/journal.pone.0098741 (PMC4041887; doi:10.1371/journal.pone.0098741)
Supplement: Table S9 — Study 2 cancer patients sequence reads and OTUs. (XLSX) [file pone.0098741.s017.xlsx]

## Sheet: Sheet1
Supplementary Table S9. Study 2 Cancer/normal samples
Supplementary Table S9a. Confirmation Cancer/normal cohort
Patient	104	104	108	108	114	114	114	128	128	131	131	143	143	144	144	146	146	147	147	153	153	156	156
Diagnosis	Normal	Cancer	Normal	Cancer	Normal	Cancer	Cancer	Normal	Cancer	Normal	Cancer	Normal	Cancer	Normal	Cancer	Normal	Cancer	Normal	Cancer	Normal	Cancer	Normal	Cancer
Site	Tongue	Tongue	Tongue	Tongue	Gingiva	Gingiva	Gingiva	alveolar ridge	alveolar ridge	Tongue Base	Tongue base	FOM	FOM	FOM	FOM	RMT	RMT	Tongue	Tongue	Tongue ventral	Tongue ventral	Gingiva	Gingiva
SG number	PT12-4260	PT12-4259	PT12-4258	PT12-4257	PT12-4263	PT12-4264	PT12-4265	PT12-4273	PT12-4272	PT12-4275	PT12-4274	PT12-4281	PT12-4280	PT12-4283	PT12-4282	PT12-4285	PT12-4284	PT12-4287	PT12-4286	PT12-4289	PT12-4288	PT12-4291	PT12-4290
Sample name	p104N	p104C	p108N	p108C	p114N	p114C1	p114C2	p128N1	p128C1	p131N	p131C	p143N1	p143C1	p144N	p144C	p146N	p146C	p147N	p147C	p153N	p153C	p156N	p156C
Sample id	B0132	B0131	B0120	B0119	B0144	B0145	B0146	B0211	B0210	B0229	B0228	B0251	B0250	B0253	B0252	B0257	B0256	B0259	B0258	B0297	B0296	B0301	B0300
Raw sequences*	46149	62493	68185	92049	49706	54963	65941	76801	80393	Failed PCR	49356	54094	44586	58135	68332	83158	108567	58531	7	79547	75258	49857	54367
Reads assigned to OTUs	33194	50639	53370	66308	41220	44730	50250	65505	67479	NA	42367	46252	39161	46666	52017	68144	87146	47616	6	63496	63080	43090	43119
Number of OTUs	201	138	287	232	188	240	271	118	152	NA	157	208	220	159	238	158	159	165	6	166	111	198	139
Percent of reads assigned to phyla:
Firmicutes	10.6134	7.41918	20.8432	9.98974	12.0427	22.7543	16.4239	23.3799	19.1082	NA	52.4182	13.4048	8.96045	38.017	15.8429	20.9996	15.4167	47.0703	33.3333	17.8326	2.90425	23.6853	11.8973
Fusobacteria	0.611556	32.0188	5.3382	21.8149	16.9554	13.3579	9.34925	0.290054	3.88121	NA	1.49881	15.3204	7.56875	13.8302	1.12655	8.1137	16.0788	3.42742	16.6667	5.38459	44.5736	19.4407	3.64109
Bacteroidetes	26.9868	52.2542	51.9131	49.0936	9.40805	11.6812	21.9403	47.4345	35.2213	NA	19.5813	9.22555	3.50093	1.08216	54.536	2.44189	7.55284	36.4415	50	2.50252	9.62112	15.8436	69.3012
Proteobacteria	20.3983	7.11902	7.66348	5.86656	12.5958	9.49475	41.5264	18.8093	39.9398	NA	0.587722	47.4812	76.709	39.7677	10.2293	66.4064	57.8076	6.2416	0	56.3847	42.8345	35.6092	14.8473
Actinobacteria	2.23233	0.08294	12.848	0.0844544	48.9811	40.7579	5.85075	10.0664	1.79315	NA	25.8621	14.328	3.09747	7.29439	0.811273	2.01779	3.11202	6.69523	0	17.8767	0.0332911	3.72708	0.213363
Spirochaetes	0.00301259	0.0157981	0.929361	12.5189	0.00970403	1.88241	1.64776	0.0030532	0.00148194	NA	0	0.201072	0.0306427	0.00428578	0	0.00440244	0.01836	0.0189012	0	0.00472471	0.00158529	1.58041	0.0463833
Tenericutes	0	0.556883	0.342889	0.140255	0	0.0178851	0.256716	0.0122128	0.0296389	NA	0.0306843	0.0281069	0.0306427	0.00214289	4.35627	0.0117398	0.00918	0.0966062	0	0.0125992	0.0301205	0.0649803	0.0463833
Bacteria	0	0.0118486	0.013116	0.0889787	0	0	0.041791	0	0	NA	0	0	0	0	0	0	0	0	0	0	0	0	0
SR1	0	0.521337	0.0693273	0.0814381	0	0	0	0	0	NA	0	0	0	0	0	0	0.0011475	0	0	0.0015749	0	0	0
TM7	0	0	0	0	0.00242601	0.0223564	0	0	0	NA	0	0	0	0	0	0	0	0	0	0	0.00158529	0	0
Synergistetes	0	0	0.0356005	0.318212	0.00485201	0.0268276	0.352239	0	0	NA	0	0	0.0893746	0	0	0	0	0.00840054	0	0	0	0.0464145	0.00695749
Cyanobacteria	39.1547	0	0	0.00150811	0	0	0.583085	0.0030532	0.025193	NA	0.0118016	0.0108103	0.00510712	0	0	0.00293496	0.0034425	0	0	0	0	0.00232072	0
Archaea	0	0	0	0	0	0	0.483582	0	0	NA	0.00708098	0	0	0	2.63952	0	0	0	0	0	0	0	0
Verrucomicrobia	0	0	0.00374742	0.00150811	0	0.00447127	1.53035	0.0015266	0	NA	0	0	0	0	10.4581	0	0	0	0	0	0	0	0
Acidobacteria	0	0	0	0	0	0	0	0	0	NA	0	0	0.00766068	0	0	0	0	0	0	0	0	0	0
Planctomycetes	0	0	0	0	0	0	0.0139303	0	0	NA	0	0	0	0	0	0	0	0	0	0	0	0	0
*Raw sequences with exact matches to the DNA barcodes associated with each sample
Supplementary Table S9. Discovery Cancer/normal cohort
Patient	113	113	116	116	117	117	136	136	142	142
Diagnosis	Normal	Cancer	Normal	Cancer	Normal	Cancer	Normal	Cancer	Normal	Cancer
Site	BM	BM	RMT	RMT	Tongue	Tongue	Tongue	Tongue	Tongue dorsum	Tongue dorsum
SG number	PT12-4262	PT12-4261	PT12-4271	PT12-4270	PT12-4269	PT12-4268	PT12-4277	PT12-4276	PT12-4279	PT12-4278
Sample name	p113N1	p113C1	p116N	p116C	p117N	p117C	p136N	p136C	p142N	p142C
Sample id	B0142	B0141	B0159	B0158	B0150	B0149	B0245	B0244	B0249	B0248
Raw sequences*	52067	97656	49947	65569	66173	6	98489	67655	75423	51845
Reads assigned to OTUs	41955	82283	43262	57128	54252	5	80984	55395	59948	43425
Number of OTUs	200	216	141	106	149	5	295	139	145	129
Percent of reads assigned to phyla:
Firmicutes	26.998	5.4349	19.8789	10.0791	29.0201	20	34.4377	8.10723	68.6478	21.5797
Fusobacteria	3.25825	9.51837	10.0781	11.595	0.892133	40	15.6364	50.0406	0.687262	2.42026
Bacteroidetes	38.7248	57.2755	47.4296	75.2328	11.1517	20	32.2854	35.0266	3.83499	1.72942
Proteobacteria	28.2517	10.0859	12.1654	2.02178	56.9841	0	13.662	6.23161	13.6618	74.1992
Actinobacteria	2.13801	0.128824	8.92469	0.878728	1.9391	20	3.39573	0.339381	13.1581	0.0483592
Spirochaetes	0.586343	17.1967	0	0.00175046	0.00184325	0	0.279067	0.00541565	0.00834056	0.00230282
Tenericutes	0.0286021	0.271016	1.48167	0.1908	0	0	0.193865	0.164275	0.00166811	0
Bacteria	0.00238351	0.0328136	0	0	0	0	0.0123481	0.00180522	0	0
SR1	0	0	0	0	0	0	0.0691495	0.08304	0	0
TM7	0	0	0	0	0	0	0.00246962	0	0	0
Synergistetes	0.0119175	0.0364595	0	0	0	0	0.00123481	0	0	0.00690846
Cyanobacteria	0	0	0.0023115	0	0	0	0.00246962	0	0	0.00230282
Archaea	0	0	0.00693449	0	0	0	0.00617406	0	0	0.00230282
Verrucomicrobia	0	0.0194451	0.032361	0	0.0110595	0	0.0160526	0	0	0.00921128
Acidobacteria	0	0	0	0	0	0	0	0	0	0
Planctomycetes	0	0	0	0	0	0	0	0	0	0
*Raw sequences with exact matches to the DNA barcodes associated with each sample
