# Supplementary material for: Changes in Abundance of Oral Microbiota Associated with Oral Cancer
Source: PLoS One. 2014 Jun 2;9(6):e98741. doi: 10.1371/journal.pone.0098741 (PMC4041887; doi:10.1371/journal.pone.0098741)
Supplement: Table S10 — Study 2 pre-cancer patients sequence reads and OTUs. (XLSX) [file pone.0098741.s018.xlsx]

## Sheet: Sheet1
Table S10. Pre-cancer cohort
Patient	105	105	105	107	107	109	109	111	111	118	118	135	135	139	139	150	150
Diagnosis	Normal	Pre-cancer	Pre-cancer	Normal	Pre-cancer	Normal	Pre-cancer	Normal	Pre-cancer	Normal	Pre-cancer	Normal	Pre-cancer	Normal	Pre-cancer	Normal	Pre-cancer
Site	labial	labial	labial	palate	palate	Tongue	Tongue	buccal mucosa	buccal mucosa	Tongue	Tongue	Tongue	Tongue	buccal mucosa	buccal mucosa	Labial	Labial
SG number	PT12-4293	PT12-4292	PT12-4294	PT12-4297	PT12-4296	PT12-4299	PT12-4298	PT12-4301	PT12-4300	PT12-4303	PT12-4302	PT12-4305	PT12-4304	PT12-4307	PT12-4306	PT12-4309	PT12-4308
Sample name	p105N1	p105D1	p105D3	p107N	p107D	p109N1	p109D1	p111N1	p111D1	p118N1	p118D1	p135N	p135D	p139N	p139D	p150N	p150D
Sample id	B0115	B0111	B0113	B0118	B0117	B0122	B0121	B0130	B0129	B0152	B0151	B0235	B0234	B0241	B0240	B0293	B0292
Raw sequences*	43950	55855	55822	84662	98314	71520	60740	54130	67345	89089	58372	51980	39740	58383	68979	39800	76938
Reads assigned to OTUs	37281	47480	47971	70638	84110	57208	50422	46402	55349	71451	48818	42162	33275	49658	59587	34147	62313
Number of OTUs	170	179	167	207	219	202	213	296	286	238	203	182	211	188	154	151	130
Percent of reads assigned to phyla:
Firmicutes	39.1835	22.2094	25.3028	74.7077	75.9957	40.4314	21.4133	59.1785	51.7354	49.8551	37.2916	26.7895	27.402	38.4309	38.2869	41.91	2.01403
Fusobacteria	1.62818	11.2953	4.39432	1.03627	1.06052	7.05496	5.74947	4.17654	3.15453	4.57936	2.49908	3.19719	10.2539	10.2441	5.37533	0.852198	32.3753
Bacteroidetes	2.27998	7.88964	8.65106	3.6864	4.21829	8.35722	11.3462	12.4952	27.099	4.7879	1.73502	14.2972	14.849	6.16215	25.0541	1.25048	19.6219
Proteobacteria	53.8344	57.5295	60.3177	0.525213	0.356676	29.4155	58.7561	5.24977	3.55201	1.87681	22.1926	48.0717	42.6597	0.988763	1.16804	53.709	42.6604
Actinobacteria	3.01494	0.756108	1.22157	19.9369	18.1976	14.3494	1.74527	17.9066	13.2198	38.5271	36.1916	7.55657	4.67318	44.1057	30.0787	2.19639	3.32194
Spirochaetes	0.00804699	0.0926706	0.0187613	0.0580424	0.129592	0.0471962	0.384753	0.706866	0.950333	0.230927	0.0450653	0.0355771	0.0510894	0	0	0.0702844	0.00641921
Tenericutes	0.032188	0.170598	0.0750453	0.0198194	0.015456	0.300657	0.477966	0.0668075	0.0849157	0.0881723	0.0266295	0.0426925	0.105184	0.0463168	0.015104	0.00292851	0
Bacteria	0	0	0	0	0.00475568	0	0	0	0.00180672	0.0139956	0.00614527	0.00474361	0	0	0	0	0
SR1	0	0	0	0	0	0	0	0.028016	0.025294	0	0	0	0	0	0	0	0
TM7	0	0	0	0	0	0	0	0	0	0	0	0	0	0	0	0	0
Synergistetes	0	0.042123	0	0.0184037	0.0214005	0.0227241	0.122962	0.181027	0.173445	0.0405873	0.00614527	0	0	0	0	0.00585703	0
Verrucomicrobia	0.0134117	0.00631845	0.0166767	0.00849401	0	0	0	0	0	0	0	0.0023718	0.00300526	0.0201377	0.00167822	0.00292851	0
Cyanobacteria	0.00536466	0.0084246	0	0.00283134	0	0.0192281	0.00396652	0	0.00180672	0	0	0.0023718	0.00300526	0.00201377	0.0201386	0	0
Archaea	0	0	0	0	0	0	0	0	0	0	0	0	0	0	0	0	0
Acidobacteria	0	0	0	0	0	0	0	0	0	0	0	0	0	0	0	0	0
Planctomycetes	0	0	0	0	0	0	0	0	0	0	0	0	0	0	0	0	0
*Raw sequences with exact matches to the DNA barcodes associated with each sample
