# Supplementary material for: Changes in Abundance of Oral Microbiota Associated with Oral Cancer
Source: PLoS One. 2014 Jun 2;9(6):e98741. doi: 10.1371/journal.pone.0098741 (PMC4041887; doi:10.1371/journal.pone.0098741)
Supplement: Table S11 — Study 2 healthy normal individuals sequence reads and OTUs. (XLSX) [file pone.0098741.s019.xlsx]

## Sheet: Sheet1
Table S11. Healthy Normal
Patient	159	159	159	159	160	160	160	160	161	161	161	161	162	162	163	163	164	164	164	164
Site	FOM	FOM	Tongue	Tongue	FOM	FOM	Tongue	Tongue	FOM	FOM	Tongue	Tongue	FOM	FOM	FOM	FOM	FOM	FOM	Tongue	Tongue
SG number	PT12-4322	PT12-4323	PT12-4334	PT12-4335	PT12-4324	PT12-4325	PT12-4336	PT12-4337	PT12-4326	PT12-4327	PT12-4338	PT12-4339	PT12-4328	PT12-4329	PT12-4330	PT12-4331	PT12-4332	PT12-4333	PT12-4340	PT12-4341
Sample name	hn159FR	hn159FL	hn159TR	hn159TL	hn160FR	hn160FL	hn160TR	hn160TL	hn161FR	hn161FL	hn161TR	hn161TL	hn162FR	hn162FL	hn163FR	hn163FL	hn164FR	hn164FL	hn164TR	hn164TL
Sample id	B0302	B0303	B0304	B0305	B0308	B0309	B0306	B0307	B0312	B0313	B0310	B0311	B0316	B0317	B0320	B0321	B0324	B0325	B0322	B0323
Raw sequences*	51801	95513	68452	72481	45703	149982	38263	Failed PCR	58262	50013	66195	67082	58283	64582	63965	59353	53257	58713	56649	61182
Reads assigned to OTUs	44111	78258	57476	61232	38929	125847	31109	NA	49971	42753	52973	53497	48514	53081	54362	49723	42889	40470	44446	49471
Number of OTUs	110	122	90	93	155	220	99	NA	173	178	98	101	116	138	256	209	258	361	109	190
Percent of reads assigned to phyla:
Firmicutes	10.698	22.2265	18.004	22.5274	74.2814	47.3496	23.2087	NA	11.9429	12.9699	20.2386	23.7415	75.4174	95.4974	58.8187	65.8448	58.5768	31.4603	21.1313	27.2402
Fusobacteria	0.491941	0.449794	3.03779	5.23909	0.452105	1.31668	13.1955	NA	2.73559	2.43959	9.99566	4.16846	0.298883	0.0904278	4.77907	3.4109	0.132901	0.652335	1.4332	2.26395
Bacteroidetes	0.328716	0.704081	0.73422	1.74909	1.26127	1.30953	11.6011	NA	1.17868	1.86654	4.10209	3.17962	0.65342	0.403157	2.73537	2.55817	5.00128	26.5406	2.63016	2.55908
Proteobacteria	86.2393	69.1214	73.3158	63.4668	22.708	47.5419	36.475	NA	37.6118	77.0121	57.4613	53.403	4.21528	2.22679	30.2638	20.5096	18.8067	25.1989	44.7397	40.2357
Actinobacteria	2.24207	7.49316	4.90118	7.01104	1.27411	2.46728	15.5164	NA	46.493	5.6534	8.19474	15.5037	19.3985	1.75769	3.04441	7.62625	4.58626	15.0852	30.0544	27.6869
Spirochaetes	0	0	0	0.00163313	0	0	0.0032145	NA	0.00200116	0	0	0	0.00412252	0.00753565	0	0.00804457	0.0023316	0.00494193	0	0.00202139
Tenericutes	0	0	0.00695943	0.00326627	0.00256878	0.000794616	0	NA	0	0	0.00566326	0.00186926	0.00412252	0.00376783	0.106692	0.0100557	0.172538	0.247097	0.0112496	0.00202139
Bacteria								NA
SR1	0	0	0	0	0	0	0	NA	0	0	0	0	0	0.00376783	0.00735808	0.00201114	0	0	0	0
TM7	0	0	0	0	0	0	0	NA	0	0	0	0	0	0	0	0	0	0	0	0
Synergistetes	0	0	0	0	0	0	0	NA	0	0	0	0	0	0	0	0.0201114	0	0	0	0.00202139
Archaea	0	0	0	0	0	0	0	NA	0	0	0	0	0	0	0.0239138	0	0.0396372	0.0963677	0	0.00404277
Verrucomicrobia	0	0.00127782	0	0.00163313	0	0.00158923	0	NA	0	0.0397633	0	0	0.00206126	0.00188391	0.189471	0.00201114	11.2173	0.575735	0	0
Acidobacteria	0	0	0	0	0.0102751	0	0	NA	0.00200116	0	0	0	0	0.00188391	0	0	0.0186528	0.0568322	0	0
Planctomycetes	0	0	0	0	0.00256878	0.00238385	0	NA	0	0.00467803	0	0	0	0	0.00367904	0.00402228	0.0209844	0.0123548	0	0
Cyanobacteria	0	0	0	0	0.00513756	0.00317846	0	NA	0.0260151	0.00935607	0.00188775	0.00186926	0.00412252	0.00565174	0.00551856	0.00402228	1.38264	0.0247097	0	0.00202139
Therm	0	0	0	0	0	0.00635693	0	NA	0.00600348	0.00467803	0	0	0.00206126	0	0.0147162	0	0.0303108	0.0321226	0	0
Total five phyla	100	99.9949	99.993	99.9935	99.9769	99.9849	99.9968	NA	99.962	99.9415	99.9924	99.9963	99.9835	99.9755	99.6413	99.9497	87.1039	98.9375	99.9888	99.9859
Total all phyla	100	99.9962	100	100	99.9974	99.9928	100	NA	99.992	99.9953	100	100	99.9979	100	99.9779	100	99.958	99.9555	100	99.998
*Raw sequences with exact matches to the DNA barcodes associated with each sample
