# Supplementary material for: Changes in Abundance of Oral Microbiota Associated with Oral Cancer
Source: PLoS One. 2014 Jun 2;9(6):e98741. doi: 10.1371/journal.pone.0098741 (PMC4041887; doi:10.1371/journal.pone.0098741)
Supplement: Table S12 — Study 2 carcinoma in situ patient sequence reads and OTUs. (XLSX) [file pone.0098741.s020.xlsx]

## Sheet: Sheet1
Table S12. Single CIS patitent
Patient	115	115
Diagnosis	CIS	Normal
SG number	PT12-4266	PT12-4267
Sample name	p115CIS	p115N
Sample id	B0147	B0148
Raw sequences*	63699	48614
Reads assigned to OTUs	63699	48614
Number of OTUs	136	321
Percent of reads assigned to phyla:
Firmicutes	31.9927	43.1666
Fusobacteria	9.21051	3.39203
Bacteroidetes	7.14611	26.6014
Proteobacteria	43.8735	21.4568
Actinobacteria	7.76778	5.16106
Spirochaetes	0.00313977	0.0637676
Tenericutes	0.00156988	0.0308553
Bacteria	0.00156988	0.00156988
SR1	0.00156988	0.00156988
TM7	0.00156988	0.00156988
Synergistetes	0.00156988	0
Cyanobacteria	0.00156988	0.00411404
Total five phyla	99.9906	99.7778
Total all phyla	100.003	99.8813
*Raw sequences with exact matches to the DNA barcodes associated with each sample
