# Supplementary material for: Changes in Abundance of Oral Microbiota Associated with Oral Cancer
Source: PLoS One. 2014 Jun 2;9(6):e98741. doi: 10.1371/journal.pone.0098741 (PMC4041887; doi:10.1371/journal.pone.0098741)
Supplement: Table S13 — Study 2 sequence reads and OTUs for replicate samples. (XLSX) [file pone.0098741.s021.xlsx]

## Sheet: Sheet1
Table S13. Duplicate cancer samples from patients 113, 128, 143								Duplicate pre-cancer samples from patients 105, 109, 111
Patient	113	113	128	128	143	143		105	105	105	109	109	111	111
Diagnosis	Normal	Cancer	Normal	Cancer	Normal	Cancer		Normal	Precancer	Precancer	Normal	Precancer	Normal	Precancer
SG number	PT12-4311	PT12-4310	PT12-4313	PT12-4312	PT12-4315	PT12-4314		PT12-4295	PT12-4316	PT12-4317	PT12-4319	PT12-4318	PT12-4321	PT12-4320
Sample name	p113N2	p113C2	p128N2	p128C2	p143N2	p143C2		p105N2	p105D2	p105D4	p109N2	p109D2	p111N2	p111D2
Sample id	B0277	B0276	B0285	B0284	B0289	B0288		B0116	B0112	B0114	B0269	B0268	B0273	B0272
Raw sequences*	92911	67519	80174	75470	61731	68057		56431	85094	43252	116098	53864	77489	76634
Reads assigned to OTUs	71831	53947	67108	61728	48642	56511		47006	73989	35977	92152	42628	64620	65115
Number of OTUs	187	175	115	109	149	173		234	176	161	206	184	307	482
Percent of reads assigned to phyla:
Firmicutes	32.2994	17.6803	26.5855	24.1527	17.4253	19.4617		41.9329	12.9305	23.3562	28.9435	10.2773	59.0746	64.856
Fusobacteria	14.839	18.8352	0.187757	4.33029	19.8553	6.5297		0.79777	16.6773	7.76602	4.46219	5.71455	4.67657	5.99247
Bacteroidetes	35.6267	42.8235	37.0448	38.7166	5.89408	4.838		2.68264	17.2082	7.53355	15.2617	12.4238	5.75054	14.1212
Proteobacteria	3.15741	6.66209	14.1056	25.9428	45.7383	65.6899		53.7208	50.1292	45.7095	29.9668	69.764	2.64933	5.63157
Actinobacteria	0.659882	0.107513	22.0257	6.79756	10.898	3.45419		0.650981	2.21808	15.4185	21.0392	1.49198	26.9808	8.09337
Spirochaetes	8.35572	13.5522	0.00149014	0	0.158299	0.0141565		0.0999872	0.394697	0.0648745	0.0325549	0.105564	0.704116	0.698764
Tenericutes	4.71245	0.21688	0.0253323	0.0599404	0.02467	0.00176957		0.065949	0.109476	0.0389138	0.279972	0.185324	0.0201176	0.113645
Bacteria	0.0584706	0.0611711	0	0	0	0		0	0	0	0	0	0	0
SR1	0	0	0	0	0	0		0.00212739	0	0	0	0	0.0108326	0.0153574
TM7	0	0	0	0	0	0		0	0	0	0	0	0.00154751	0.00307149
Synergistetes	0.290961	0.0593175	0	0	0.00411167	0.00176957		0.00212739	0.0324373	0.00277955	0.00868131	0.037534	0.094398	0.112109
Cyanobacteria	0	0	0.0238422	0	0	0.0053087		0.00212739	0.00405466	0.400256	0.00542582	0	0.0216651	0.0614298
total five phyla	86.5824	86.1086	99.9493	99.9401	99.8109	99.9735		99.7851	99.1634	99.7838	99.6734	99.6716	99.1318	98.6946
total all phyla	100	99.9981	100	100	99.9979	99.9965		99.9575	99.704	100.291	100	100	99.9845	99.699
