# Supplementary material for: Changes in Abundance of Oral Microbiota Associated with Oral Cancer
Source: PLoS One. 2014 Jun 2;9(6):e98741. doi: 10.1371/journal.pone.0098741 (PMC4041887; doi:10.1371/journal.pone.0098741)
Supplement: Table S16 — Changes in abundance of genera from the five more abundant phyla. (XLSX) [file pone.0098741.s024.xlsx]

## Sheet: Table S1 Discovery Cohort
Clinical characteristics of cancer/normal cohort
Sample name	Patient id	Sample id	sample type	Age	Sex	Site	Tumor size (cm)	pTNM	Immunocompromised	Smoker	Alcohol
p113C	113	B0141	Cancer	62	M	Right buccal mucosa	2.5 x 3.0	pT2N2bMx	Yes	Previous	Current
p113N	113	B0142	Normal			Left buccal mucosa
p116C	116	B0158	Cancer	84	F	Right retromolar trigone	6	pT4aN0Mx	No	Previous	Previous
p116N	116	B0159	Normal			Left retromolar trigone
p117C	117	B0149	Cancer	68	M	Left posterior lateral tongue	1.5 x 1.0	pT2N0Mx	No	Previous	Current
p117N	117	B0150	Normal			Right posterior lateral tongue
p136C	136	B0244	Cancer	68	M	Left lateral tongue	5.0 x 2.0	pT2N2bMx	No	Never	Current
p136N	136	B0245	Normal			Right lateral tongue
p142C	142	B0248	Cancer	64	M	Right dorsum of tongue	0.3 x 1.5	pT3N0M0	Yes	Current	Current
p142N	142	B0249	Normal			Left dorsum of tongue

## Sheet: Table S2 Cancers
Clinical characteristics of cancer/normal cohort
SG Number*	Sample name	Patient id	Sample id	sample type	Age	Sex	Site	Tumor size (cm)	pTNM	Immunocompromised	Smoker	Alcohol
PT12-4259	p104C	104	B0131	Cancer	55	F	Right lateral tongue	2.5 x 2.5	T4N2M0	No	Current	Current
PT12-4260	p104N	104	B0132	Normal			Left lateral tongue
PT12-4257	p108C	108	B0119	Cancer	39	F	Right lateral tongue corner	3	T4N2bM0	No	Previous	Non-drinker
PT12-4258	p108N	108	B0120	Normal			Left lateral tongue
PT12-4261	p113C1	113	B0141	Cancer	62	M	Right buccal mucosa	2.5 x 3.0	T2N2bMx	Yes	Previous	Current
PT12-4262	p113N1	113	B0142	Normal			Left buccal mucosa
PT12-4264	p114C1	114	B0145	Cancer	48	M	Left post mandible ging	1.5	T1N0M0	Yes	Non-smoker	Current
PT12-4265	p114C2	114	B0146	Cancer	48	M	Left post maxilla ging	2.5	T2N0M0
PT12-4263	p114N	114	B0144	Normal			Right post maxilla ging
PT12-4270	p116C	116	B0158	Cancer	84	F	Right retromolar trigone	6.0	T4aN0Mx	No	Previous	Previous
PT12-4271	p116N	116	B0159	Normal			Left retromolar trigone
PT12-4268	p117C	117	B0149	Cancer	68	M	Left posterior lateral tongue	1.5 x 1.0	T2N0Mx	No	Previous	Current
PT12-4269	p117N	117	B0150	Normal			Right posterior lateral tongue
PT12-4272	p128C1	128	B0210	Cancer	71	M	Left alveolar ridge	4.0 x 3.0	T4bN0M0	No	Previous	Previous
PT12-4273	p128N1	128	B0211	Normal			Right alveolar ridge
PT12-4274	p131C	131	B0228	Cancer	75	M	Right posterior base of tongue	3	T4bN1M0	No	Previous	Current
PT12-4275	p131N	131	B0229	Normal			Left posterior base of tongue
PT12-4276	p136C	136	B0244	Cancer	68	M	Left lateral tongue	5.0 x 2.0	T2N2bMx	No	Never	Current
PT12-4277	p136N	136	B0245	Normal			Right lateral tongue
PT12-4278	p142C	142	B0248	Cancer	64	M	Right dorsum of tongue	0.3 x 1.5	T3N0M0	Yes	Current	Current
PT12-4279	p142N	142	B0249	Normal			Left dorsum of tongue
PT12-4280	p143C1	143	B0250	Cancer	61	M	Right floor of mouth	1. 6 x 1.0	T1N0M0	No	Current	Current
PT12-4281	p143N1	143	B0251	Normal			Left floor of mouth
PT12-4282	p144C	144	B0252	Cancer	70	M	Left floor of mouth	3.5 x 1.5	T1N0M0	No	Previous	Current
PT12-4283	p144N	144	B0253	Normal			Right floor of mouth
PT12-4284	p146C	146	B0256	Cancer	78	M	Right retromolar trigone	1.5 x 1.5	T1N2bMx	No	Previous	Current
PT12-4285	p146N	146	B0257	Normal			Left retromolar trigone
PT12-4286	p147C	147	B0258	Cancer	51	M	Left lateral tongue	4.7 x 2.1	T3N1M0	No	Non-smoker	Non-drinker
PT12-4287	p147N	147	B0259	Normal			Right lateral tongue
PT12-4288	p153C	153	B0296	Cancer	51	F	Left ventral tongue	8.0 x 8.0	T2N1Mx	No	Non-smoker	Current
PT12-4289	p153N	153	B0297	Normal			Right ventral tongue
PT12-4290	p156C	156	B0300	Cancer	69	F	Right mandibular gingiva	1.0 x 1.0	T1N0M0	No	Non-smoker	Current
PT12-4291	156N	156	B0301	Normal			Left mandibular gingiva
*Second Genome sample number

## Sheet: Table S3 CIS
Clinical characteristics of CIS/normal patient
SG Number	Sample name	Patient id	Sample id	sample type	Age	Sex	Site	Tumor size (cm)	pTNM	Immunocompromised	Smoker	Alcohol
PT12-4266	p115CIS	115	B0147	CIS	82	F	floor of mouth	1.5 x 1.5	NA	No	Current	Current
PT12-4267	p115N	115	B0148	Normal			Left buccal mucosa
*Second Genome sample number

## Sheet: Table S4 Pre-cancers
Pre-cancer cohort
SG Number	Sample name	Patient id	Sample id	Diagnosis	Age	Sex	Site	Precancer size (cm)	Grade	Immunocompromised	Smoker	Alcohol
PT12-4292	p105D1	105	B0111	Moderate epithelial dysplasia	79	F	Lower right labial mucosa	0.8 x 0.8	Moderate	No	Non-smoker	Current
PT12-4294	p105D3	105	B0113	Mild epithelial Dysplasia	79	F	Lower left labial mucosa	0.8 x 0.8	Mild	No	Non-smoker	Current
PT12-4293	p105N1	105	B0115	Normal			Right upper buccal mucosa
PT12-4296	p107D	107	B0117	Mild epithelial Dysplasia	53	F	Midline hard palate	1 x 1	Mild	No	Current	Non-drinker
PT12-4297	p107N	107	B0118	Normal			hard palate 1 cm lateral to lesion
PT12-4298	p109D1	109	B0121	Verrucous epithelial hyperplasia and hyperkeratosis with mild epithelial dysplasia	53	F	Left lateral tongue	0.7	Mild	No	Non-smoker	Non-drinker
PT12-4299	p109N1	109	B0122	Normal			Right lateral tongue
PT12-4300	p111D1	111	B0129	epithelial hyperplasia and hyperkeratosis with mild epithelial dysplasia and candidiasis	50	M	Right buccal mucosa	2 x 1	Mild	No	Current	Non-drinker
PT12-4301	p111N1	111	B0130	Normal			Left buccal mucosa
PT12-4302	p118D1	118	B0151	Severe dysplasia	68	F	Left lateral tongue	2 x 1	Severe	No	Non-smoker	Non-drinker
PT12-4303	p118N1	118	B0152	Normal			Right lateral tongue
PT12-4304	p135D	135	B0234	Epithelial dysplasia, moderate to severe.	52	M	Right lateral tongue	0.6 x 0.6	Severe	No	Non-smoker	Previous
PT12-4305	p135N	135	B0235	Normal			Left lateral tongue
PT12-4306	p139D	139	B0240	Chronic mucositis with mild epithelial dysplasia	64	F	Right buccal mucosa	1.5 x 1.5	Mild	No	Previous	Non-drinker
PT12-4307	p139N	139	B0241	Normal			Left buccal mucosa
PT12-4308	p150D	150	B0292	precancer	49	M	Left labial mucosa	3 x 3	Severe	Yes	Current	Previous
PT12-4309	p150N	150	B0293	Normal			Right labial mucosa
*Second Genome sample number

## Sheet: Table S5 Healthy Normal
Healthy normal samples - site specific left/right comparison
SG Number	Sample name	Patient id	Sample id	sample type	Age	Sex	Site	Smoker	Alcohol
PT12-4322	hn159FR	159	B0302	Healthy normal	30	M	FOM	Previous	Previous
PT12-4323	hn159FL	159	B0303	Healthy normal	30	M	FOM	Previous	Previous
PT12-4334	hn159TR	159	B0304	Healthy normal	30	M	Lateral tongue	Previous	Previous
PT12-4335	hn159TL	159	B0305	Healthy normal	30	M	Lateral tongue	Previous	Previous
PT12-4324	hn160FR	160	B0308	Healthy normal	24	F	FOM	Non-Smoker	Current
PT12-4325	hn160FL	160	B0309	Healthy normal	24	F	FOM	Non-Smoker	Current
PT12-4336	hn160TR	160	B0306	Healthy normal	24	F	Lateral tongue	Non-Smoker	Current
PT12-4337	hn160TL	160	B0307	Healthy normal	24	F	Lateral tongue	Non-Smoker	Current
PT12-4326	hn161FR	161	B0312	Healthy normal	29	M	FOM	Non-Smoker	Current
PT12-4327	hn161FL	161	B0313	Healthy normal	29	M	FOM	Non-Smoker	Current
PT12-4338	hn161TR	161	B0310	Healthy normal	29	M	Lateral tongue	Non-Smoker	Current
PT12-4339	hn161TL	161	B0311	Healthy normal	29	M	Lateral tongue	Non-Smoker	Current
PT12-4328	hn162FR	162	B0316	Healthy normal	23	F	FOM	Non-Smoker	Current
PT12-4329	hn162FL	162	B0317	Healthy normal	23	F	FOM	Non-Smoker	Current
PT12-4330	hn163FR	163	B0320	Healthy normal	62	F	Lateral tongue	Previous	Current
PT12-4331	hn163FL	163	B0321	Healthy normal	62	F	Lateral tongue	Previous	Current
PT12-4332	hn164FR	164	B0324	Healthy normal	29	F	FOM	Non-Smoker	Current
PT12-4333	hn164FL	164	B0325	Healthy normal	29	F	FOM	Non-Smoker	Current
PT12-4340	hn164TR	164	B0322	Healthy normal	29	F	Lateral tongue	Non-Smoker	Current
PT12-4341	hn164TL	164	B0323	Healthy normal	29	F	Lateral tongue	Non-Smoker	Current
*Second Genome sample number

## Sheet: Table S6 Replicate samples
Table S6. Duplicate cancer and pre-cancer samples
SG Number	Sample name	Patient id	Sample id	sample type	Replicated sample	Replicated sample id
Duplicate cancer samples from patients 113, 128, 143
PT12-4310	p113C2	113	B0276	Cancer	p113C1	B0141
PT12-4311	p113N2	113	B0277	Normal	p113N1	B0142
PT12-4312	p128C2	128	B0284	Cancer	p128C1	B0210
PT12-4313	p128N2	128	B0285	Normal	p128N1	B0211
PT12-4314	p143C2	143	B0288	Cancer	p143C1	B0250
PT12-4315	p143N2	143	B0289	Normal	p143N1	B0251
Duplicate pre-cancer samples from patients 105, 109, 111
PT12-4316	p105D2	105	B0112	Precancer	p105D1	B0111
PT12-4317	p105D4	105	B0114	Precancer	p105D3	B0113
PT12-4295	p105N2	105	B0116	Normal	p105N1	B0115
PT12-4318	p109D2	109	B0268	Precancer	p109D1	B0121
PT12-4319	p109N2	109	B0269	Normal	p109N1	B0122
PT12-4320	p111D2	111	B0272	Precancer	p111D1	B0129
PT12-4321	p111N2	111	B0273	Normal	p111N1	B0130
*Second Genome sample number

## Sheet: Table S7
Table S7. Sequence reads and OTUs in five patient matched cancer and normal samples (Discovery cohort)
Patient	113	113	116	116	117	117	136	136	142	142
Diagnosis	Normal	Cancer	Normal	Cancer	Normal	Cancer	Normal	Cancer	Normal	Cancer
Sample ID	B0142	B0141	B0159	B0158	B0150	B0149	B0245	B0244	B0249	B0248
Raw sequences*	10201	4111	9591	7149	13127	1231	17682	16150	7981	13367
Reads assigned to OTUs	8127	3270	7795	6107	9914	1038	14359	13200	6155	11343
Number of OTUs	130	102	67	54	80	37	161	103	59	86
Percent of reads assigned to:
Firmicutes	42.2419	11.1927	32.2776	16.8593	37.075	26.0684	39.5919	13.6136	73.4037	47.3861
Fusobacteria	5.5371	11.1927	11.4787	14.4509	1.873	17.9957	13.1903	44.2348	1.08855	7.39663
Bacteroidetes	28.4361	53.5168	38.5112	65.0289	17.1392	13.2471	34.4314	33.7955	7.24614	6.25937
Proteobacteria	20.4011	8.04281	10.7928	2.98651	42.5657	42.5413	10.4673	6.66667	13.3225	38.8786
Actinobacteria	2.3625	0.30581	5.33589	0.481696	1.34702	0.130997	1.55303	0.363636	4.92283	0.0528961
Spirochaetes	0.947459	14.7095	0	0	0	0	0.250714	0.00757576	0	0
Tenericutes	0.036914	0.611621	1.58362	0.192678	0	0	0.0974998	0.174242	0	0.017632
Bacteria	0.0246093	0.428135	0	0	0	0	0.257678	1.0303	0	0
SR1	0	0	0	0	0	0	0.000582013	0.000803489	0	0.00881601
TM7	0	0	0.0201735	0	0	0	0.076607	0	0	0
Synergistetes	0.000151405	0	0	0	0	0	0	5.73921e-05	0.000263964	0
Cyanobacteria	0	0	0	0	0	0	0	0	0	0
*Raw sequences with exact matches to the DNA barcodes associated with each sample

## Sheet: Table S8 Study 1 OTU
#OTU ID	kingdom	phylum	class	order	family	genus	species	p113_normal	p136_normal	p142_cancer	p116_normal	p136_cancer	p113_cancer	p142_normal	p117_normal	p116_cancer	p117_cancer
470213	k__Bacteria	p__Actinobacteria	c__Actinobacteria	o__Actinomycetales	f__Corynebacteriaceae	g__Corynebacterium		1	0	0	0	0	0	0	0	0	0
576053	k__Bacteria	p__Proteobacteria	c__Betaproteobacteria	o__Burkholderiales				0	1	0	0	0	0	0	0	0	0
356874	k__Bacteria	p__Proteobacteria	c__Betaproteobacteria	o__Neisseriales	f__Neisseriaceae			0	0	1	0	0	0	0	0	0	0
470219	k__Bacteria	p__Actinobacteria	c__Actinobacteria	o__Actinomycetales	f__Corynebacteriaceae	g__Corynebacterium		0	1	0	1	0	0	0	0	0	0
143021	k__Bacteria	p__Bacteroidetes	c__Flavobacteria	o__Flavobacteriales	f__Flavobacteriaceae	g__Flavobacterium		0	0	1	0	0	0	0	0	0	0
14178	k__Bacteria	p__Firmicutes	c__Clostridia	o__Clostridiales	f__Peptostreptococcaceae	g__Filifactor		0	5	0	0	66	0	0	0	0	0
221384	k__Bacteria	p__Proteobacteria	c__Betaproteobacteria	o__Neisseriales	f__Neisseriaceae	g__Neisseria		3	8	0	0	1	3	0	0	0	0
92942	k__Bacteria	p__Bacteroidetes	c__Bacteroidia	o__Bacteroidales	f__Prevotellaceae	g__Prevotella		0	14	0	0	1	0	0	0	0	0
58301	k__Bacteria	p__Actinobacteria	c__Actinobacteria	o__Actinomycetales	f__Micrococcaceae	g__Rothia	s__Rothia_aeria	46	0	0	0	0	0	1	0	0	0
469920	k__Bacteria	p__Firmicutes	c__Bacilli	o__Lactobacillales	f__Aerococcaceae	g__Abiotrophia	s__Abiotrophia_defectiva	0	158	7	0	6	0	0	0	0	0
526872	k__Bacteria	p__Proteobacteria	c__Gammaproteobacteria	o__Pasteurellales	f__Pasteurellaceae	g__Haemophilus		2	0	0	0	1	0	0	1	0	0
539347	k__Bacteria	p__Bacteroidetes	c__Bacteroidia	o__Bacteroidales				11	13	0	0	0	3	1	0	0	0
86368	k__Bacteria	p__Proteobacteria	c__Betaproteobacteria	o__Burkholderiales	f__Comamonadaceae			1	2	0	0	0	0	0	0	0	0
137197	k__Bacteria	p__Bacteroidetes	c__Flavobacteria	o__Flavobacteriales	f__Flavobacteriaceae			0	27	1	0	2	0	1	0	0	0
470993	k__Bacteria	p__Firmicutes	c__Clostridia	o__Clostridiales	f__Veillonellaceae	g__Selenomonas	s__Selenomonas_sputigena	1	8	0	25	0	20	0	0	3	0
469486	k__Bacteria	p__Proteobacteria	c__Gammaproteobacteria	o__Pseudomonadales	f__Moraxellaceae	g__Acinetobacter	s__Acinetobacter_haemolyticus	0	3	0	1	0	0	0	0	0	0
18951	k__Bacteria	p__Firmicutes	c__Bacilli	o__Lactobacillales	f__Streptococcaceae	g__Streptococcus		0	1	0	0	0	0	0	0	0	0
164515	k__Bacteria	p__Proteobacteria	c__Gammaproteobacteria	o__Pasteurellales	f__Pasteurellaceae			0	325	0	0	404	0	0	2	0	0
293030	k__Bacteria	p__Proteobacteria	c__Betaproteobacteria	o__Burkholderiales	f__Burkholderiaceae	g__Ralstonia		0	0	0	1	0	0	0	0	0	0
6473	k__Bacteria	p__Proteobacteria	c__Betaproteobacteria	o__Neisseriales	f__Neisseriaceae	g__Neisseria		12	17	0	0	12	50	0	0	0	0
86047	k__Bacteria	p__Proteobacteria	c__Gammaproteobacteria	o__Pasteurellales	f__Pasteurellaceae	g__Haemophilus		0	0	1	0	0	0	0	0	0	0
147830	k__Bacteria	p__Firmicutes	c__Bacilli	o__Lactobacillales				0	0	0	0	0	0	1	0	0	0
566596	k__Bacteria	p__Actinobacteria	c__Actinobacteria	o__Actinomycetales	f__Micrococcaceae	g__Rothia		0	0	0	0	0	0	1	1	0	0
68338	k__Bacteria	p__Bacteroidetes	c__Bacteroidia	o__Bacteroidales	f__Prevotellaceae	g__Prevotella		3	0	0	0	0	3	0	0	0	0
79234	k__Bacteria	p__Actinobacteria	c__Actinobacteria	o__Actinomycetales				3	36	0	178	0	2	2	0	1	0
332405	k__Bacteria	p__Firmicutes	c__Bacilli	o__Lactobacillales	f__Streptococcaceae	g__Streptococcus		1475	3657	3188	415	38	42	1663	2155	0	870
73894	k__Bacteria	p__Firmicutes	c__Clostridia	o__Clostridiales	f__Lachnospiraceae			0	0	0	0	0	2	0	0	0	0
588912	k__Bacteria	p__Bacteroidetes	c__Bacteroidia	o__Bacteroidales	f__Prevotellaceae	g__Prevotella		0	0	1	0	0	38	0	0	0	0
104043	k__Bacteria	p__Bacteroidetes	c__Bacteroidia	o__Bacteroidales	f__Prevotellaceae	g__Prevotella		245	477	2	433	2	0	0	22	21	3
241170	k__Bacteria	p__Proteobacteria	c__Epsilonproteobacteria	o__Campylobacterales	f__Campylobacteraceae	g__Campylobacter	s__Campylobacter_curvus	0	3	0	0	0	0	0	0	0	0
470747	k__Bacteria	p__Firmicutes	c__Clostridia	o__Clostridiales	f__Lachnospiraceae	g__Oribacterium		1	4	0	64	40	0	4	13	0	4
108926	k__Bacteria	p__Proteobacteria	c__Alphaproteobacteria	o__Rhizobiales	f__Phyllobacteriaceae	g__Phyllobacterium		0	0	0	1	0	0	0	0	0	0
144643	k__Bacteria	p__Firmicutes	c__Bacilli	o__Lactobacillales	f__Streptococcaceae	g__Streptococcus		2	0	0	0	0	0	2	0	0	0
165694	k__Bacteria	p__Bacteroidetes	c__Flavobacteria	o__Flavobacteriales	f__Flavobacteriaceae	g__Capnocytophaga	s__Capnocytophaga_ochracea	4	0	0	0	0	0	0	0	0	0
327583	k__Bacteria	p__Proteobacteria	c__Betaproteobacteria	o__Burkholderiales	f__Comamonadaceae			0	1	0	0	0	0	0	0	0	0
181489	k__Bacteria	p__Firmicutes	c__Clostridia	o__Clostridiales	f__Clostridiales_Family_XI._Incertae_Sedis	g__Parvimonas	s__Parvimonas_micra	0	2	0	0	0	0	0	0	0	0
248516	k__Bacteria	p__Spirochaetes	c__Spirochaetes	o__Spirochaetales	f__Spirochaetaceae	g__Treponema		7	0	0	0	0	86	0	0	0	0
70379	k__Bacteria	p__TM7	c__TM7-3	o__EW055				0	10	0	2	0	0	0	0	0	0
540230	k__Bacteria	p__Firmicutes	c__Bacilli	o__Lactobacillales				0	2	0	0	0	0	0	0	0	0
470477	k__Bacteria	p__Firmicutes	c__Bacilli	o__Lactobacillales				7	53	27	82	5	3	211	148	23	75
3838	k__Bacteria	p__Spirochaetes	c__Spirochaetes	o__Spirochaetales	f__Spirochaetaceae	g__Treponema	s__Treponema_socranskii	4	34	0	0	1	32	0	0	0	0
370697	k__Bacteria	p__Firmicutes	c__Clostridia	o__Clostridiales				0	1	0	0	0	0	0	0	0	0
239506	k__Bacteria	p__Bacteroidetes	c__Bacteroidia	o__Bacteroidales	f__Prevotellaceae	g__Prevotella		0	18	0	16	1	0	0	0	1	0
140393	k__Bacteria	p__Proteobacteria	c__Gammaproteobacteria	o__Pasteurellales	f__Pasteurellaceae			0	0	0	0	2	0	0	0	0	0
237034	k__Bacteria	p__Fusobacteria	c__Fusobacteria	o__Fusobacteriales	f__Fusobacteriaceae	g__Leptotrichia		359	592	2	149	1	34	0	15	7	2
423742	k__Bacteria	p__Bacteroidetes	c__Bacteroidia	o__Bacteroidales	f__Porphyromonadaceae	g__Porphyromonas		1	310	452	73	236	0	325	0	1	0
21239	k__Bacteria	p__TM7	c__TM7-3	o__EW055				0	1	0	0	0	0	0	0	0	0
527415	k__Bacteria	p__Proteobacteria	c__Betaproteobacteria	o__Burkholderiales				0	1	0	2	0	0	0	0	0	0
88701	k__Bacteria	p__Bacteroidetes	c__Bacteroidia	o__Bacteroidales	f__Prevotellaceae	g__Prevotella	s__Prevotella_multiformis	15	0	1	0	0	0	0	21	0	1
131765	k__Bacteria	p__Bacteroidetes	c__Bacteroidia	o__Bacteroidales	f__Porphyromonadaceae	g__Porphyromonas		0	585	0	0	4	0	0	0	0	0
74391	k__Bacteria	p__Fusobacteria	c__Fusobacteria	o__Fusobacteriales	f__Fusobacteriaceae	g__Leptotrichia		0	131	51	173	1	0	14	0	29	0
307370	k__Bacteria	p__Firmicutes	c__Clostridia	o__Clostridiales	f__Clostridiales_Family_XI._Incertae_Sedis	g__Anaerococcus		0	2	0	0	0	0	0	0	0	0
531822	k__Bacteria	p__Proteobacteria	c__Gammaproteobacteria	o__Pasteurellales	f__Pasteurellaceae	g__Haemophilus	s__Haemophilus_influenzae	5	1	0	2	0	0	0	0	0	0
534193	k__Bacteria	p__Firmicutes	c__Bacilli	o__Lactobacillales	f__Streptococcaceae	g__Streptococcus	s__Streptococcus_anginosus	5	1	0	0	0	8	0	1	0	2
15059	k__Bacteria	p__Firmicutes	c__Bacilli	o__Lactobacillales				0	0	1	2	0	0	4	2	0	0
529857	k__Bacteria	p__Fusobacteria	c__Fusobacteria	o__Fusobacteriales	f__Fusobacteriaceae	g__Leptotrichia		0	2	18	0	0	0	2	0	0	0
248759	k__Bacteria	p__Firmicutes	c__Clostridia	o__Clostridiales	f__Lachnospiraceae			0	17	0	35	16	0	0	0	2	0
17854	k__Bacteria	p__Spirochaetes	c__Spirochaetes	o__Spirochaetales	f__Spirochaetaceae	g__Treponema	s__Treponema_parvum	0	0	0	0	0	1	0	0	0	0
428237	k__Bacteria	p__Bacteroidetes	c__Flavobacteria	o__Flavobacteriales	f__Flavobacteriaceae	g__Capnocytophaga		0	230	10	14	62	0	4	0	0	0
39572	k__Bacteria	p__Firmicutes	c__Clostridia	o__Clostridiales	f__Veillonellaceae	g__Selenomonas		10	6	0	3	1	1	0	5	0	0
15054	k__Bacteria	p__Firmicutes	c__Bacilli	o__Lactobacillales	f__Carnobacteriaceae	g__Granulicatella		0	0	2	0	0	0	0	0	0	0
101552	k__Bacteria	p__Proteobacteria	c__Betaproteobacteria	o__Burkholderiales	f__Aquabacteriaceae	g__Aquabacterium		0	1	1	0	0	0	0	0	0	0
224539	k__Bacteria	p__Bacteroidetes	c__Bacteroidia	o__Bacteroidales	f__Prevotellaceae	g__Prevotella		0	3	0	0	1	11	0	0	0	0
459896	k__Bacteria	p__Bacteroidetes	c__Bacteroidia	o__Bacteroidales	f__Prevotellaceae			2	0	0	0	0	2	0	0	0	0
70512	k__Bacteria	p__Proteobacteria	c__Gammaproteobacteria	o__Pasteurellales	f__Pasteurellaceae	g__Actinobacillus	s__Actinobacillus_porcinus	1	1	238	0	0	0	1	1	0	0
141709	k__Bacteria	p__Proteobacteria	c__Betaproteobacteria	o__Burkholderiales	f__Comamonadaceae			1	5	2	2	0	0	0	2	0	0
364844	k__Bacteria	p__Bacteroidetes	c__Bacteroidia	o__Bacteroidales				1	0	0	0	0	0	0	0	0	0
56599	k__Bacteria	p__Proteobacteria	c__Betaproteobacteria	o__Neisseriales	f__Neisseriaceae			0	3	0	0	9	0	0	0	0	0
471000	k__Bacteria	p__Firmicutes	c__Clostridia	o__Clostridiales	f__Lachnospiraceae	g__Shuttleworthia	s__Shuttleworthia_satelles	1	7	0	0	0	0	0	0	0	0
250288	k__Bacteria	p__Firmicutes	c__Clostridia	o__Clostridiales	f__Eubacteriaceae	g__Eubacterium		0	0	0	0	38	31	0	0	0	0
42721	k__Bacteria	p__Firmicutes	c__Clostridia	o__Clostridiales	f__Veillonellaceae			0	4	0	0	0	0	0	0	0	0
245117	k__Bacteria	p__Proteobacteria	c__Betaproteobacteria	o__Burkholderiales				0	1	0	0	0	0	0	0	0	0
87223	k__Bacteria	p__Firmicutes	c__Clostridia	o__Clostridiales	f__Veillonellaceae	g__Selenomonas		1	0	0	0	0	0	0	0	0	0
150546	k__Bacteria	p__Proteobacteria	c__Gammaproteobacteria	o__Pasteurellales	f__Pasteurellaceae	g__Haemophilus	s__Haemophilus_influenzae	1	0	0	0	0	0	0	0	0	0
514200	k__Bacteria	p__Firmicutes	c__Clostridia	o__Clostridiales	f__Lachnospiraceae	g__Moryella	s__Moryella_indoligenes	0	0	0	0	0	3	0	0	0	0
255669	k__Bacteria	p__Firmicutes	c__Clostridia	o__Clostridiales				0	35	0	0	39	0	0	0	0	0
241520	k__Bacteria	p__Bacteroidetes	c__Flavobacteria	o__Flavobacteriales	f__Flavobacteriaceae	g__Capnocytophaga		0	146	5	0	178	0	0	0	0	0
86715	k__Bacteria	p__Firmicutes	c__Clostridia	o__Clostridiales	f__Lachnospiraceae	g__Moryella		8	9	8	94	0	0	1	1	0	0
225088	k__Bacteria	p__Proteobacteria	c__Gammaproteobacteria	o__Pseudomonadales	f__Pseudomonadaceae			0	0	0	0	0	0	0	0	0	1
108747	k__Bacteria	p__Firmicutes	c__Bacilli	o__Lactobacillales	f__Streptococcaceae	g__Streptococcus		138	1	1	19	0	1	51	15	0	3
35440	k__Bacteria	p__Actinobacteria	c__Actinobacteria	o__Actinomycetales	f__Microbacteriaceae			0	0	0	1	0	0	0	0	0	0
200309	k__Bacteria	p__Proteobacteria	c__Epsilonproteobacteria	o__Campylobacterales	f__Campylobacteraceae	g__Campylobacter		0	1	2	0	0	0	1	0	0	0
524674	k__Bacteria	p__Firmicutes	c__Bacilli	o__Lactobacillales				2	1	0	1	0	0	13	2	0	2
553336	k__Bacteria	p__Firmicutes	c__Clostridia	o__Clostridiales	f__Lachnospiraceae	g__Oribacterium		0	0	0	0	0	5	0	0	0	0
70974	k__Bacteria	p__Proteobacteria	c__Gammaproteobacteria	o__Pasteurellales	f__Pasteurellaceae	g__Haemophilus	s__Haemophilus_influenzae	910	87	0	87	1	56	0	385	26	98
92430	k__Bacteria	p__Firmicutes	c__Clostridia					7	8	0	0	290	63	0	0	0	0
470805	k__Bacteria	p__Firmicutes	c__Clostridia	o__Clostridiales	f__Clostridiales_Family_XI._Incertae_Sedis	g__Parvimonas	s__Parvimonas_micra	0	35	0	0	46	1	0	0	0	0
565812	k__Bacteria	p__Firmicutes	c__Clostridia	o__Clostridiales	f__Clostridiales_Family_XI._Incertae_Sedis	g__Peptoniphilus	s__Peptoniphilus_asaccharolyticus	0	0	0	52	0	0	0	0	7	0
470807	k__Bacteria	p__Bacteroidetes	c__Bacteroidia	o__Bacteroidales	f__Porphyromonadaceae	g__Porphyromonas	s__Porphyromonas_endodontalis	50	0	0	0	0	547	0	0	0	0
579506	k__Bacteria	p__Bacteroidetes	c__Flavobacteria	o__Flavobacteriales	f__Flavobacteriaceae			1	11	1	0	0	0	0	0	0	0
592533	k__Bacteria	p__Bacteroidetes	c__Bacteroidia	o__Bacteroidales	f__RikenellaceaeII			0	0	0	1	0	0	0	0	0	0
535825	k__Bacteria	p__Firmicutes	c__Clostridia	o__Clostridiales	f__Veillonellaceae			97	79	1	191	0	1	0	8	0	1
25583	k__Bacteria	p__Proteobacteria	c__Deltaproteobacteria	o__Desulfovibrionales	f__Desulfovibrionaceae	g__Desulfovibrio		0	0	0	0	0	3	0	0	0	0
48583	k__Bacteria	p__Firmicutes	c__Clostridia	o__Clostridiales	f__Lachnospiraceae	g__Catonella		2	4	1	26	112	21	0	3	1	4
2173	k__Bacteria	p__Bacteroidetes	c__Bacteroidia	o__Bacteroidales	f__Prevotellaceae	g__Prevotella		0	2	0	0	1	0	0	0	0	0
484462	k__Bacteria	p__Fusobacteria	c__Fusobacteria	o__Fusobacteriales	f__Fusobacteriaceae	g__Leptotrichia		1	0	1	0	0	0	0	0	0	0
2176	k__Bacteria	p__Bacteroidetes	c__Bacteroidia	o__Bacteroidales	f__Prevotellaceae	g__Prevotella		0	0	0	0	0	1	0	0	0	0
484296	k__Bacteria	p__Actinobacteria	c__Actinobacteria	o__Coriobacteriales	f__Coriobacteriaceae	g__Atopobium	s__Atopobium_rimae	5	20	0	2	10	5	0	0	0	0
399586	k__Bacteria							0	37	0	0	136	0	0	0	0	0
92034	k__Bacteria	p__Firmicutes	c__Clostridia	o__Clostridiales	f__Veillonellaceae	g__Selenomonas		13	37	0	82	0	0	0	0	0	0
585419	k__Bacteria	p__Firmicutes	c__Clostridia	o__Clostridiales	f__Veillonellaceae	g__Veillonella		2	0	0	0	0	0	0	0	0	0
83175	k__Bacteria	p__Firmicutes	c__Clostridia	o__Clostridiales	f__Clostridiales_Family_XI._Incertae_Sedis	g__Peptoniphilus	s__Peptoniphilus_asaccharolyticus	0	0	0	0	0	1	0	0	0	0
528380	k__Bacteria	p__Firmicutes	c__Clostridia	o__Clostridiales	f__Lachnospiraceae	g__Moryella		0	4	0	60	0	0	0	0	0	0
533937	k__Bacteria	p__Proteobacteria	c__Gammaproteobacteria	o__Pasteurellales	f__Pasteurellaceae			0	1	0	36	3	0	0	0	0	0
528842	k__Bacteria	p__Firmicutes	c__Bacilli	o__Lactobacillales	f__Streptococcaceae	g__Streptococcus		91	71	115	156	1	1	977	130	2	30
129773	k__Bacteria	p__Firmicutes	c__Bacilli	o__Lactobacillales	f__Aerococcaceae	g__Abiotrophia		0	1	0	0	0	0	0	0	0	0
19191	k__Bacteria	p__Tenericutes	c__Erysipelotrichi	o__Erysipelotrichales	f__Erysipelotrichaceae	g__Bulleidia	s__Solobacterium_moorei	3	10	2	157	23	6	0	0	2	0
529659	k__Bacteria	p__Actinobacteria	c__Actinobacteria	o__Coriobacteriales	f__Coriobacteriaceae	g__Atopobium		96	59	2	112	37	1	0	35	0	2
86784	k__Bacteria	p__Actinobacteria	c__Actinobacteria	o__Bifidobacteriales	f__Bifidobacteriaceae	g__Scardovia	s__Scardovia_inopinata	2	0	0	0	0	0	0	0	0	0
71387	k__Bacteria	p__Firmicutes	c__Clostridia	o__Clostridiales	f__Lachnospiraceae			21	0	0	328	0	0	0	0	2	0
469893	k__Bacteria	p__Proteobacteria	c__Epsilonproteobacteria	o__Campylobacterales	f__Campylobacteraceae	g__Campylobacter	s__Campylobacter_rectus	35	100	46	0	272	39	2	0	0	0
1931	k__Bacteria	p__Bacteroidetes	c__Bacteroidia	o__Bacteroidales	f__Porphyromonadaceae	g__Porphyromonas		0	44	0	0	29	0	0	0	0	0
98975	k__Bacteria	p__Proteobacteria	c__Betaproteobacteria	o__Neisseriales	f__Neisseriaceae	g__Neisseria	s__Neisseria_bacilliformis	2	0	0	0	0	3	0	0	0	0
589746	k__Bacteria	p__Firmicutes	c__Clostridia	o__Clostridiales	f__Clostridiales_Family_XIII._Incertae_Sedis	g__Eubacterium		0	37	0	104	3	6	0	0	1	0
573384	k__Bacteria	p__Firmicutes	c__Clostridia	o__Clostridiales	f__Veillonellaceae	g__Veillonella		38	0	0	0	0	0	0	0	0	1
156433	k__Bacteria	p__Firmicutes	c__Bacilli	o__Lactobacillales	f__Carnobacteriaceae	g__Granulicatella		0	0	1	0	0	0	0	0	0	0
59566	k__Bacteria	p__Firmicutes	c__Bacilli	o__Lactobacillales	f__Streptococcaceae	g__Streptococcus		8	12	9	0	0	0	4	9	0	7
360229	k__Bacteria	p__Proteobacteria	c__Betaproteobacteria	o__Neisseriales	f__Neisseriaceae			0	0	0	0	0	1	0	0	0	0
269541	k__Bacteria	p__Firmicutes	c__Bacilli	o__Bacillales	f__Staphylococcaceae	g__Staphylococcus		1	4	0	1	0	0	0	0	0	0
542642	k__Bacteria	p__Proteobacteria	c__Gammaproteobacteria	o__Pseudomonadales	f__Moraxellaceae	g__Acinetobacter	s__Acinetobacter_rhizosphaerae	0	0	1	0	0	0	0	0	0	0
526804	k__Bacteria	p__Firmicutes	c__Bacilli	o__Lactobacillales	f__Streptococcaceae	g__Streptococcus		8	2	3	3	1	0	40	5	0	3
92131	k__Bacteria	p__Fusobacteria	c__Fusobacteria	o__Fusobacteriales	f__Fusobacteriaceae	g__Leptotrichia		6	0	0	0	0	0	0	0	0	0
93513	k__Bacteria	p__Bacteroidetes	c__Bacteroidia	o__Bacteroidales	f__Porphyromonadaceae	g__Porphyromonas	s__Porphyromonas_gingivalis	1	0	0	0	0	1	0	0	0	0
244707	k__Bacteria	p__Firmicutes	c__Bacilli	o__Lactobacillales	f__Streptococcaceae	g__Streptococcus		210	16	21	0	4	1	22	5	0	11
88035	k__Bacteria	p__Bacteroidetes	c__Bacteroidia	o__Bacteroidales	f__Prevotellaceae	g__Prevotella		1	0	0	0	0	1	0	0	0	0
66308	k__Bacteria	p__Firmicutes	c__Bacilli	o__Lactobacillales	f__Streptococcaceae	g__Streptococcus		79	26	51	14	1	4	249	52	0	16
89232	k__Bacteria	p__Bacteroidetes	c__Bacteroidia	o__Bacteroidales	f__Prevotellaceae	g__Prevotella		2	0	0	0	10	1	0	2	0	0
162320	k__Bacteria	p__Bacteroidetes	c__Flavobacteria	o__Flavobacteriales	f__Flavobacteriaceae	g__Capnocytophaga	s__Capnocytophaga_ochracea	2	0	1	0	0	33	0	0	0	0
500281	k__Bacteria	p__Firmicutes	c__Clostridia	o__Clostridiales	f__Clostridiales_Family_XI._Incertae_Sedis	g__Parvimonas	s__Parvimonas_micra	0	3	0	0	1	0	0	0	0	0
68416	k__Bacteria	p__Bacteroidetes	c__Bacteroidia	o__Bacteroidales	f__Prevotellaceae	g__Prevotella		2	0	0	0	0	2	0	0	0	0
70671	k__Bacteria	p__Bacteroidetes	c__Bacteroidia	o__Bacteroidales	f__Prevotellaceae	g__Prevotella		28	7	0	0	1	1	0	0	0	0
513402	k__Bacteria	p__Proteobacteria	c__Gammaproteobacteria	o__Pseudomonadales	f__Moraxellaceae	g__Acinetobacter		0	29	0	17	0	0	0	0	0	0
46159	k__Bacteria	p__Firmicutes	c__Clostridia	o__Clostridiales	f__Clostridiales_Family_XIII._Incertae_Sedis	g__Mogibacterium		0	26	0	65	0	5	0	0	12	7
558276	k__Bacteria	p__Proteobacteria	c__Gammaproteobacteria	o__Pasteurellales	f__Pasteurellaceae			0	0	1	0	0	0	0	0	0	1
92743	k__Bacteria	p__Bacteroidetes	c__Bacteroidia	o__Bacteroidales	f__Prevotellaceae			0	274	1	0	887	0	0	0	0	0
14288	k__Bacteria	p__Firmicutes	c__Clostridia	o__Clostridiales	f__Clostridiales_Family_XI._Incertae_Sedis	g__Anaerococcus	s__Anaerococcus_hydrogenalis	0	0	0	226	0	0	0	0	94	0
72003	k__Bacteria	p__Firmicutes	c__Bacilli	o__Lactobacillales	f__Streptococcaceae	g__Streptococcus		1	0	0	0	0	0	0	0	0	0
11297	k__Bacteria	p__Fusobacteria	c__Fusobacteria	o__Fusobacteriales	f__Fusobacteriaceae	g__Leptotrichia		5	0	2	0	0	1	1	0	0	0
540458	k__Bacteria	p__Bacteroidetes	c__Sphingobacteria	o__Sphingobacteriales	f__Chitinophagaceae			0	0	1	0	0	0	0	0	0	0
114821	k__Bacteria	p__Firmicutes	c__Clostridia	o__Clostridiales	f__Veillonellaceae	g__Veillonella	s__Veillonella_parvula	85	148	20	133	6	25	4	42	1	315
115230	k__Bacteria	p__Firmicutes	c__Bacilli	o__Lactobacillales				0	1	1	1	0	0	0	3	0	5
204197	k__Bacteria	p__Proteobacteria	c__Gammaproteobacteria	o__Pasteurellales	f__Pasteurellaceae			0	0	61	0	0	1	0	4	0	5
518649	k__Bacteria	p__Proteobacteria	c__Gammaproteobacteria	o__Pasteurellales	f__Pasteurellaceae			0	36	0	0	4	0	0	0	0	0
46278	k__Bacteria	p__Proteobacteria	c__Gammaproteobacteria	o__Pasteurellales	f__Pasteurellaceae	g__Haemophilus	s__Haemophilus_influenzae	2	61	0	0	3	0	0	0	0	0
86707	k__Bacteria	p__Firmicutes	c__Clostridia	o__Clostridiales	f__Veillonellaceae	g__Selenomonas		1	0	0	0	0	0	0	0	0	0
68350	k__Bacteria	p__Firmicutes	c__Clostridia	o__Clostridiales				0	0	0	0	0	2	0	0	0	0
361804	k__Bacteria	p__Bacteroidetes	c__Flavobacteria	o__Flavobacteriales	f__Flavobacteriaceae	g__Capnocytophaga	s__Capnocytophaga_sputigena	3	264	7	1	818	1	1	0	0	0
242070	k__Bacteria	p__Proteobacteria	c__Gammaproteobacteria	o__Pseudomonadales	f__Pseudomonadaceae	g__Azorhizophilus		0	0	0	0	0	0	0	0	0	2
24210	k__Bacteria	p__Spirochaetes	c__Spirochaetes	o__Spirochaetales	f__Spirochaetaceae	g__Treponema	s__Treponema_socranskii	0	2	0	0	0	0	0	0	0	0
501319	k__Bacteria	p__Bacteroidetes	c__Flavobacteria	o__Flavobacteriales	f__Flavobacteriaceae	g__Capnocytophaga		0	173	0	0	100	0	0	0	0	0
17538	k__Bacteria	p__Proteobacteria	c__Gammaproteobacteria	o__Pasteurellales	f__Pasteurellaceae			0	1	7	0	0	0	1	0	0	0
74465	k__Bacteria	p__Proteobacteria	c__Gammaproteobacteria	o__Pasteurellales	f__Pasteurellaceae			0	0	0	0	1	0	0	0	0	0
359171	k__Bacteria	p__Firmicutes	c__Clostridia	o__Clostridiales	f__Clostridiales_Family_XI._Incertae_Sedis	g__Anaerococcus	s__Anaerococcus_hydrogenalis	0	0	0	0	0	0	0	0	2	0
374568	k__Bacteria	p__Bacteroidetes	c__Bacteroidia	o__Bacteroidales	f__Prevotellaceae	g__Prevotella		0	0	1	0	0	0	0	0	0	0
18298	k__Bacteria	p__Bacteroidetes	c__Flavobacteria	o__Flavobacteriales	f__Flavobacteriaceae	g__Capnocytophaga		0	1	0	0	4	0	0	0	0	0
471120	k__Bacteria	p__Firmicutes	c__Clostridia	o__Clostridiales	f__Lachnospiraceae	g__Oribacterium		1	5	1	0	0	0	0	0	0	0
570119	k__Bacteria	p__Bacteroidetes	c__Bacteroidia	o__Bacteroidales	f__Prevotellaceae	g__Prevotella		91	3	0	54	0	2	0	2	0	0
33071	k__Bacteria	p__Firmicutes	c__Clostridia	o__Clostridiales	f__Veillonellaceae	g__Selenomonas		1	6	1	0	4	2	0	3	0	1
590169	k__Bacteria	p__Firmicutes	c__Clostridia	o__Clostridiales	f__Lachnospiraceae			19	9	10	101	6	0	0	0	5	0
14156	k__Bacteria	p__Firmicutes	c__Clostridia	o__Clostridiales	f__Clostridiales_Family_XIII._Incertae_Sedis	g__Eubacterium		0	0	0	0	1	0	0	0	0	0
43339	k__Bacteria							2	0	0	0	0	14	0	0	0	0
224745	k__Bacteria	p__Proteobacteria	c__Gammaproteobacteria	o__Pseudomonadales	f__Pseudomonadaceae			0	0	0	0	0	0	0	0	0	1
407576	k__Bacteria	p__Fusobacteria	c__Fusobacteria	o__Fusobacteriales	f__Fusobacteriaceae	g__Streptobacillus		0	33	0	0	4	0	0	0	0	0
521268	k__Bacteria	p__Bacteroidetes	c__Bacteroidia	o__Bacteroidales	f__Prevotellaceae	g__Prevotella	s__Prevotella_melaninogenica	0	0	0	7	0	0	0	1	0	0
9562	k__Bacteria	p__Proteobacteria	c__Gammaproteobacteria	o__Pasteurellales	f__Pasteurellaceae			2	0	6	0	0	0	0	2	0	7
244669	k__Bacteria	p__Bacteroidetes	c__Bacteroidia	o__Bacteroidales	f__Prevotellaceae	g__Prevotella		1	0	0	0	0	29	0	0	0	0
73450	k__Bacteria	p__Firmicutes	c__Clostridia	o__Clostridiales	f__Lachnospiraceae			0	23	0	26	31	0	0	0	6	0
471156	k__Bacteria	p__Bacteroidetes	c__Bacteroidia	o__Bacteroidales	f__Prevotellaceae	g__Prevotella		1139	24	0	661	1	18	0	8	1	0
554755	k__Bacteria	p__Firmicutes	c__Bacilli	o__Lactobacillales				0	0	0	0	1	0	1	0	0	0
154802	k__Bacteria	p__Firmicutes	c__Bacilli	o__Lactobacillales	f__Streptococcaceae	g__Streptococcus		6	6	4	2	0	0	0	4	0	1
484442	k__Bacteria	p__Firmicutes	c__Clostridia	o__Clostridiales	f__Clostridiales_Family_XIII._Incertae_Sedis			2	0	1	0	0	6	0	0	0	0
484401	k__Bacteria	p__Bacteroidetes	c__Bacteroidia	o__Bacteroidales	f__Prevotellaceae	g__Prevotella	s__Prevotella_oris	45	7	2	0	17	581	0	0	0	0
254175	k__Bacteria	p__Bacteroidetes	c__Bacteroidia	o__Bacteroidales	f__Porphyromonadaceae			32	17	0	0	2	24	1	0	0	0
3861	k__Bacteria	p__Spirochaetes	c__Spirochaetes	o__Spirochaetales	f__Spirochaetaceae	g__Treponema	s__Treponema_lecithinolyticum	4	0	0	0	0	17	0	0	0	0
550364	k__Bacteria	p__Firmicutes	c__Clostridia	o__Clostridiales	f__Veillonellaceae	g__Selenomonas	s__Selenomonas_noxia	0	0	0	0	0	5	0	6	0	0
22635	k__Bacteria	p__Bacteroidetes	c__Bacteroidia	o__Bacteroidales	f__Porphyromonadaceae	g__Tannerella	s__Tannerella_forsythia	0	4	0	0	14	8	1	0	0	0
74059	k__Bacteria	p__Fusobacteria	c__Fusobacteria	o__Fusobacteriales	f__Fusobacteriaceae	g__Leptotrichia		0	0	2	77	0	0	0	0	20	0
6378	k__Bacteria	p__Proteobacteria	c__Betaproteobacteria	o__Neisseriales	f__Neisseriaceae			0	2	0	0	1	1	0	0	0	0
544531	k__Bacteria	p__Bacteroidetes	c__Bacteroidia	o__Bacteroidales	f__Prevotellaceae	g__Prevotella	s__Prevotella_oulorum	65	9	0	23	0	18	0	0	0	0
296702	k__Bacteria	p__Bacteroidetes	c__Sphingobacteria	o__Sphingobacteriales	f__Sphingobacteriaceae			0	0	0	1	0	0	0	0	0	0
484430	k__Bacteria	p__Proteobacteria	c__Epsilonproteobacteria	o__Campylobacterales	f__Campylobacteraceae	g__Campylobacter	s__Campylobacter_gracilis	0	1	2	0	1	3	0	4	0	0
73021	k__Bacteria	p__Proteobacteria	c__Betaproteobacteria	o__Neisseriales	f__Neisseriaceae	g__Neisseria		0	32	0	0	5	0	0	0	0	0
60257	k__Bacteria	p__Bacteroidetes	c__Bacteroidia	o__Bacteroidales	f__Prevotellaceae	g__Prevotella		0	0	0	0	0	5	0	0	0	0
60254	k__Bacteria	p__Cyanobacteria	c__Chloroplast	o__Streptophyta				0	0	0	0	0	0	0	0	0	1
470239	k__Bacteria	p__Firmicutes	c__Clostridia	o__Clostridiales	f__Veillonellaceae	g__Dialister	s__Dialister_invisus	4	122	0	0	2	2	0	1	0	0
6402	k__Bacteria	p__Proteobacteria	c__Betaproteobacteria	o__Neisseriales	f__Neisseriaceae			1	0	0	0	1	8	0	0	0	0
217901	k__Bacteria	p__Tenericutes	c__Mollicutes	o__Mycoplasmatales	f__Mycoplasmataceae	g__Mycoplasma		0	4	0	0	0	0	0	0	0	0
74211	k__Bacteria	p__Proteobacteria	c__Gammaproteobacteria	o__Pasteurellales	f__Pasteurellaceae	g__Actinobacillus		0	0	56	0	0	0	1	0	0	0
530801	k__Bacteria	p__Bacteroidetes	c__Bacteroidia	o__Bacteroidales	f__Prevotellaceae	g__Prevotella	s__Prevotella_pallens	52	58	0	1	3	1	0	33	0	2
102425	k__Bacteria	p__Bacteroidetes	c__Bacteroidia	o__Bacteroidales	f__Prevotellaceae	g__Prevotella	s__Prevotella_nigrescens	13	36	1	0	1005	137	1	0	0	0
94166	k__Bacteria	p__Proteobacteria	c__Gammaproteobacteria	o__Pasteurellales	f__Pasteurellaceae			6	0	43	0	0	1	6	22	0	28
98605	k__Bacteria	p__Firmicutes	c__Bacilli	o__Lactobacillales	f__Streptococcaceae	g__Streptococcus	s__Streptococcus_sanguinis	41	88	11	0	1	0	7	31	0	37
12570	k__Bacteria	p__Actinobacteria	c__Actinobacteria	o__Actinomycetales	f__Actinomycetaceae	g__Actinomyces		0	1	0	0	0	0	0	0	0	0
43739	k__Bacteria	p__Firmicutes	c__Clostridia	o__Clostridiales	f__Veillonellaceae	g__Anaeroglobus		0	2	0	0	0	0	0	0	0	0
566658	k__Bacteria	p__Fusobacteria	c__Fusobacteria	o__Fusobacteriales	f__Fusobacteriaceae	g__Leptotrichia		0	2	0	0	10	0	0	10	0	310
154509	k__Bacteria	p__Firmicutes	c__Bacilli	o__Bacillales	f__Staphylococcaceae	g__Staphylococcus		1	0	0	0	0	0	0	0	0	0
471141	k__Bacteria	p__Actinobacteria	c__Actinobacteria	o__Actinomycetales	f__Micrococcaceae	g__Rothia		7	6	4	84	1	0	283	39	0	1
28952	k__Bacteria	p__Bacteroidetes	c__Bacteroidia	o__Bacteroidales				76	481	0	41	8	0	1	318	16	64
470523	k__Bacteria	p__Proteobacteria	c__Betaproteobacteria	o__Neisseriales	f__Neisseriaceae	g__Kingella		0	0	5	0	0	0	0	8	0	0
92289	k__Bacteria	p__Actinobacteria	c__Actinobacteria	o__Actinomycetales	f__Actinomycetaceae	g__Actinomyces		0	0	0	0	0	0	0	1	0	0
56203	k__Bacteria	p__Proteobacteria	c__Epsilonproteobacteria	o__Campylobacterales	f__Campylobacteraceae	g__Campylobacter		1	1	0	1	0	0	0	0	0	0
244917	k__Bacteria	p__Proteobacteria	c__Alphaproteobacteria	o__Rhizobiales				0	1	0	0	0	0	0	0	0	0
237323	k__Bacteria	p__Bacteroidetes	c__Bacteroidia	o__Bacteroidales	f__Porphyromonadaceae	g__Tannerella		0	27	0	3	1	0	1	0	1	0
92501	k__Bacteria	p__Synergistetes	c__Synergistia	o__Synergistales	f__Dethiosulfovibrionaceae	g__TG5		1	0	0	0	1	0	1	0	0	0
217996	k__Bacteria	p__Firmicutes	c__Bacilli	o__Bacillales	f__Staphylococcaceae	g__Staphylococcus		0	0	0	1	0	0	0	0	0	0
108434	k__Bacteria	p__Spirochaetes	c__Spirochaetes	o__Spirochaetales	f__Spirochaetaceae	g__Treponema	s__Treponema_denticola	56	0	0	0	0	235	0	0	0	0
3906	k__Bacteria	p__Spirochaetes	c__Spirochaetes	o__Spirochaetales	f__Spirochaetaceae	g__Treponema	s__Treponema_denticola	0	0	0	0	0	2	0	0	0	0
109929	k__Bacteria	p__Actinobacteria	c__Actinobacteria	o__Actinomycetales	f__Actinomycetaceae	g__Actinomyces		1	1	0	0	0	0	0	0	0	0
516119	k__Bacteria	p__Firmicutes	c__Clostridia	o__Clostridiales	f__Veillonellaceae	g__Veillonella	s__Veillonella_parvula	0	1	218	0	0	0	26	15	0	2
15382	k__Bacteria	p__Firmicutes	c__Bacilli	o__Lactobacillales	f__Streptococcaceae	g__Streptococcus		0	0	0	0	0	0	2	1	0	0
471122	k__Bacteria	p__Bacteroidetes	c__Bacteroidia	o__Bacteroidales	f__Prevotellaceae	g__Prevotella	s__Prevotella_melaninogenica	312	871	53	2480	33	77	50	797	628	140
558170	k__Bacteria	p__Proteobacteria	c__Betaproteobacteria	o__Burkholderiales	f__Comamonadaceae	g__Comamonas		0	2	0	0	0	0	0	0	0	0
145149	k__Bacteria	p__Firmicutes	c__Clostridia	o__Clostridiales	f__Veillonellaceae	g__Veillonella		244	51	973	444	6	11	380	159	3	120
3909	k__Bacteria	p__Spirochaetes	c__Spirochaetes	o__Spirochaetales	f__Spirochaetaceae	g__Treponema		0	0	0	0	0	7	0	0	0	0
515620	k__Bacteria	p__Firmicutes	c__Clostridia	o__Clostridiales	f__Peptostreptococcaceae	g__Peptostreptococcus		0	26	0	77	96	14	0	0	3	0
252936	k__Bacteria	p__Firmicutes	c__Clostridia	o__Clostridiales	f__Veillonellaceae	g__Selenomonas		0	3	0	0	0	0	0	0	0	0
239064	k__Bacteria	p__Proteobacteria	c__Betaproteobacteria	o__Burkholderiales	f__Comamonadaceae	g__Brachymonas		0	15	0	0	5	0	0	0	0	0
492389	k__Bacteria	p__Actinobacteria	c__Actinobacteria	o__Actinomycetales	f__Actinomycetaceae	g__Actinomyces		0	8	0	0	0	0	0	0	0	0
563047	k__Bacteria	p__Proteobacteria	c__Betaproteobacteria	o__Burkholderiales	f__Burkholderiaceae	g__Lautropia		9	31	97	0	0	0	38	76	0	130
95168	k__Bacteria	p__Spirochaetes	c__Spirochaetes	o__Spirochaetales	f__Spirochaetaceae	g__Treponema	s__Treponema_lecithinolyticum	3	0	0	0	0	44	0	0	0	0
120969	k__Bacteria	p__Firmicutes	c__Clostridia	o__Clostridiales	f__Veillonellaceae	g__Selenomonas		0	19	1	3	0	0	1	0	0	0
3852	k__Bacteria	p__Spirochaetes	c__Spirochaetes	o__Spirochaetales	f__Spirochaetaceae	g__Treponema	s__Treponema_amylovorum	0	0	0	0	0	4	0	0	0	0
552928	k__Bacteria	p__Firmicutes	c__Clostridia	o__Clostridiales	f__Catabacteriaceae			3	0	0	0	0	8	0	0	0	0
360574	k__Bacteria	p__Firmicutes	c__Clostridia	o__Clostridiales	f__Veillonellaceae	g__Selenomonas		1	0	0	0	0	0	0	0	0	0
392111	k__Bacteria	p__Proteobacteria	c__Gammaproteobacteria	o__Pseudomonadales	f__Moraxellaceae	g__Alkanindiges		0	0	1	0	0	0	0	0	0	0
237208	k__Bacteria	p__Proteobacteria	c__Alphaproteobacteria	o__Rhizobiales	f__Methylobacteriaceae	g__Methylobacterium		0	2	0	0	0	0	0	0	0	0
70038	k__Bacteria	p__Fusobacteria	c__Fusobacteria	o__Fusobacteriales	f__Fusobacteriaceae	g__Leptotrichia		4	0	0	0	0	0	0	0	0	0
470724	k__Bacteria	p__Proteobacteria	c__Betaproteobacteria	o__Neisseriales	f__Neisseriaceae	g__Neisseria		0	3	0	0	0	0	0	0	0	0
142000	k__Bacteria	p__Bacteroidetes	c__Flavobacteria	o__Flavobacteriales	f__Flavobacteriaceae			7	111	166	9	125	11	55	76	6	593
2222	k__Bacteria	p__Bacteroidetes	c__Bacteroidia	o__Bacteroidales	f__Prevotellaceae	g__Prevotella	s__Prevotella_pallens	44	58	0	0	3	0	0	56	0	6
469868	k__Bacteria	p__Actinobacteria	c__Actinobacteria	o__Bifidobacteriales	f__Bifidobacteriaceae	g__Bifidobacterium		9	2	0	0	0	0	0	0	0	0
470243	k__Bacteria	p__Proteobacteria	c__Betaproteobacteria	o__Neisseriales	f__Neisseriaceae			0	26	0	0	99	0	0	0	0	0
50448	k__Bacteria	p__Firmicutes	c__Bacilli	o__Lactobacillales	f__Streptococcaceae	g__Streptococcus		0	12	1	0	0	0	0	5	0	64
92629	k__Bacteria	p__Bacteroidetes	c__Bacteroidia	o__Bacteroidales	f__Prevotellaceae	g__Prevotella		0	5	0	0	5	2	0	0	0	0
58295	k__Bacteria	p__Actinobacteria	c__Actinobacteria	o__Actinomycetales	f__Corynebacteriaceae	g__Corynebacterium	s__Corynebacterium_durum	14	0	0	0	0	0	0	1	0	0
374052	k__Bacteria	p__Fusobacteria	c__Fusobacteria	o__Fusobacteriales	f__Fusobacteriaceae	g__Fusobacterium		0	2	0	0	0	0	0	0	0	0
236623	k__Bacteria	p__Fusobacteria	c__Fusobacteria	o__Fusobacteriales	f__Fusobacteriaceae	g__Leptotrichia		0	8	1	0	12	0	0	0	0	0
154106	k__Bacteria	p__Firmicutes	c__Bacilli	o__Gemellales	f__Gemellaceae	g__Gemella		337	263	285	143	417	2	240	12	4	0
69669	k__Bacteria	p__Actinobacteria	c__Actinobacteria	o__Actinomycetales	f__Corynebacteriaceae	g__Corynebacterium	s__Corynebacterium_kroppenstedtii	0	3	0	0	0	0	0	0	0	0
370431	k__Bacteria	p__Actinobacteria	c__Actinobacteria	o__Actinomycetales	f__Actinomycetaceae	g__Actinomyces	s__Actinomyces_odontolyticus	3	85	0	147	0	2	16	6	4	2
200359	k__Bacteria	p__SR1						0	12	1	0	14	0	0	0	0	0
370433	k__Bacteria	p__Firmicutes	c__Bacilli	o__Lactobacillales	f__Streptococcaceae	g__Streptococcus	s__Streptococcus_mutans	2	0	0	0	0	0	0	0	0	0
70628	k__Bacteria	p__Fusobacteria	c__Fusobacteria	o__Fusobacteriales	f__Fusobacteriaceae	g__Leptotrichia		0	10	5	0	155	0	1	0	0	0
98380	k__Bacteria	p__Proteobacteria	c__Betaproteobacteria	o__Burkholderiales	f__Comamonadaceae			2	0	0	0	0	0	0	2	0	0
247733	k__Bacteria	p__Firmicutes	c__Clostridia	o__Clostridiales	f__Veillonellaceae	g__Selenomonas		0	1	0	0	0	0	0	0	0	0
9608	k__Bacteria	p__Proteobacteria	c__Gammaproteobacteria	o__Pasteurellales	f__Pasteurellaceae			0	0	0	0	2	0	0	0	0	0
31235	k__Bacteria	p__Fusobacteria	c__Fusobacteria	o__Fusobacteriales	f__Fusobacteriaceae	g__Leptotrichia		19	0	0	312	0	0	0	0	1	1
64396	k__Bacteria	p__Fusobacteria	c__Fusobacteria	o__Fusobacteriales	f__Fusobacteriaceae	g__Fusobacterium		56	1094	757	427	5600	331	49	121	93	786
194641	k__Bacteria	p__Proteobacteria	c__Gammaproteobacteria	o__Pseudomonadales	f__Moraxellaceae	g__Acinetobacter	s__Acinetobacter_guillouiae	0	1	0	0	0	0	0	0	0	0
561636	k__Bacteria	p__Firmicutes	c__Bacilli	o__Lactobacillales	f__Streptococcaceae	g__Streptococcus		29	196	55	52	2	0	301	31	0	9
149109	k__Bacteria	p__Firmicutes	c__Bacilli	o__Lactobacillales	f__Streptococcaceae	g__Streptococcus		0	0	0	3	0	0	2	0	0	0
175886	k__Bacteria	p__Proteobacteria	c__Epsilonproteobacteria	o__Campylobacterales	f__Campylobacteraceae	g__Campylobacter		0	0	0	0	1	0	0	0	0	0
236512	k__Bacteria	p__Spirochaetes	c__Spirochaetes	o__Spirochaetales	f__Spirochaetaceae	g__Treponema	s__Treponema_medium	3	0	0	0	0	53	0	0	0	0
14163	k__Bacteria	p__Firmicutes	c__Clostridia	o__Clostridiales	f__Clostridiales_Family_XIII._Incertae_Sedis	g__Mogibacterium		0	0	0	0	0	1	0	0	0	0
114813	k__Bacteria	p__Bacteroidetes	c__Bacteroidia	o__Bacteroidales	f__Prevotellaceae	g__Prevotella		0	0	1	0	0	0	4	0	0	0
459421	k__Bacteria	p__Firmicutes	c__Clostridia	o__Clostridiales	f__Veillonellaceae	g__Anaeroglobus		1	10	0	0	0	3	0	3	0	0
192814	k__Bacteria	p__Bacteroidetes	c__Bacteroidia	o__Bacteroidales	f__Prevotellaceae	g__Prevotella		5	0	0	0	0	3	0	0	0	0
13825	k__Bacteria	p__Firmicutes	c__Clostridia	o__Clostridiales	f__Veillonellaceae	g__Dialister	s__Dialister_pneumosintes	1	2	0	0	6	51	0	0	0	0
192132	k__Bacteria	p__Proteobacteria	c__Deltaproteobacteria	o__Desulfovibrionales	f__Desulfovibrionaceae	g__Bilophila	s__Bilophila_wadsworthia	15	0	0	0	0	3	0	0	0	0
470738	k__Bacteria	p__Proteobacteria	c__Betaproteobacteria	o__Neisseriales	f__Neisseriaceae	g__Neisseria		166	645	53	763	32	52	206	1006	2	36
129426	k__Bacteria	p__Tenericutes	c__Erysipelotrichi	o__Erysipelotrichales	f__Erysipelotrichaceae	g__Sharpea		0	0	0	0	0	14	0	0	0	0
106166	k__Bacteria	p__Actinobacteria	c__Actinobacteria	o__Actinomycetales	f__Actinomycetaceae	g__Actinomyces	s__Actinomyces_oris	5	0	0	0	0	0	0	22	0	3
511532	k__Bacteria	p__Firmicutes	c__Bacilli	o__Lactobacillales	f__Streptococcaceae	g__Streptococcus		0	0	0	0	0	0	0	0	0	1
470462	k__Bacteria	p__Firmicutes	c__Bacilli	o__Gemellales	f__Gemellaceae	g__Gemella		423	340	356	166	470	3	312	20	4	1
73887	k__Bacteria	p__Fusobacteria	c__Fusobacteria	o__Fusobacteriales	f__Fusobacteriaceae	g__Leptotrichia		0	20	0	0	56	0	0	0	0	0
9514	k__Bacteria	p__Proteobacteria	c__Gammaproteobacteria	o__Pasteurellales	f__Pasteurellaceae			474	6	3771	50	2	35	553	1786	0	2271
62513	k__Bacteria	p__Firmicutes	c__Clostridia	o__Clostridiales	f__Lachnospiraceae	g__Moryella	s__Moryella_indoligenes	1	0	0	0	0	7	0	0	0	0
341374	k__Bacteria	p__Actinobacteria	c__Actinobacteria	o__Coriobacteriales	f__Coriobacteriaceae	g__Olsenella		0	1	0	4	0	0	0	0	0	0
162077	k__Bacteria	p__Proteobacteria	c__Epsilonproteobacteria	o__Campylobacterales	f__Campylobacteraceae	g__Campylobacter		6	46	9	107	18	4	11	17	3	0
484338	k__Bacteria	p__Bacteroidetes	c__Bacteroidia	o__Bacteroidales	f__Prevotellaceae	g__Prevotella	s__Prevotella_tannerae	38	498	2	0	898	186	0	0	0	0
451218	k__Bacteria	p__Firmicutes	c__Clostridia	o__Clostridiales	f__Clostridiales_Family_XIII._Incertae_Sedis	g__Eubacterium		0	0	0	0	0	4	0	0	0	0
323257	k__Bacteria	p__Firmicutes	c__Bacilli	o__Lactobacillales	f__Lactobacillaceae	g__Lactobacillus		1	0	0	0	0	0	0	0	0	0
114946	k__Bacteria	p__Bacteroidetes	c__Bacteroidia	o__Bacteroidales	f__Prevotellaceae	g__Prevotella	s__Prevotella_nanceiensis	19	136	0	0	9	3	0	0	0	0
68340	k__Bacteria	p__Firmicutes	c__Clostridia	o__Clostridiales	f__Peptococcaceae	g__Peptococcus		0	12	1	0	40	0	0	0	0	0
6233	k__Bacteria	p__Proteobacteria	c__Alphaproteobacteria	o__Sphingomonadales	f__Sphingomonadaceae	g__Sphingomonas		1	0	0	0	0	0	0	0	0	0
279205	k__Bacteria	p__Proteobacteria	c__Gammaproteobacteria	o__Pseudomonadales	f__Pseudomonadaceae	g__Azorhizophilus		0	0	6	0	0	0	0	0	0	18

## Sheet: Table S9
Supplementary Table S9. Study 2 Cancer/normal samples
Supplementary Table S9a. Confirmation Cancer/normal cohort
Patient	104	104	108	108	114	114	114	128	128	131	131	143	143	144	144	146	146	147	147	153	153	156	156
Diagnosis	Normal	Cancer	Normal	Cancer	Normal	Cancer	Cancer	Normal	Cancer	Normal	Cancer	Normal	Cancer	Normal	Cancer	Normal	Cancer	Normal	Cancer	Normal	Cancer	Normal	Cancer
Site	Tongue	Tongue	Tongue	Tongue	Gingiva	Gingiva	Gingiva	alveolar ridge	alveolar ridge	Tongue Base	Tongue base	FOM	FOM	FOM	FOM	RMT	RMT	Tongue	Tongue	Tongue ventral	Tongue ventral	Gingiva	Gingiva
SG number	PT12-4260	PT12-4259	PT12-4258	PT12-4257	PT12-4263	PT12-4264	PT12-4265	PT12-4273	PT12-4272	PT12-4275	PT12-4274	PT12-4281	PT12-4280	PT12-4283	PT12-4282	PT12-4285	PT12-4284	PT12-4287	PT12-4286	PT12-4289	PT12-4288	PT12-4291	PT12-4290
Sample name	p104N	p104C	p108N	p108C	p114N	p114C1	p114C2	p128N1	p128C1	p131N	p131C	p143N1	p143C1	p144N	p144C	p146N	p146C	p147N	p147C	p153N	p153C	p156N	p156C
Sample id	B0132	B0131	B0120	B0119	B0144	B0145	B0146	B0211	B0210	B0229	B0228	B0251	B0250	B0253	B0252	B0257	B0256	B0259	B0258	B0297	B0296	B0301	B0300
Raw sequences*	46149	62493	68185	92049	49706	54963	65941	76801	80393	Failed PCR	49356	54094	44586	58135	68332	83158	108567	58531	7	79547	75258	49857	54367
Reads assigned to OTUs	33194	50639	53370	66308	41220	44730	50250	65505	67479	NA	42367	46252	39161	46666	52017	68144	87146	47616	6	63496	63080	43090	43119
Number of OTUs	201	138	287	232	188	240	271	118	152	NA	157	208	220	159	238	158	159	165	6	166	111	198	139
Percent of reads assigned to phyla:
Firmicutes	10.6134	7.41918	20.8432	9.98974	12.0427	22.7543	16.4239	23.3799	19.1082	NA	52.4182	13.4048	8.96045	38.017	15.8429	20.9996	15.4167	47.0703	33.3333	17.8326	2.90425	23.6853	11.8973
Fusobacteria	0.611556	32.0188	5.3382	21.8149	16.9554	13.3579	9.34925	0.290054	3.88121	NA	1.49881	15.3204	7.56875	13.8302	1.12655	8.1137	16.0788	3.42742	16.6667	5.38459	44.5736	19.4407	3.64109
Bacteroidetes	26.9868	52.2542	51.9131	49.0936	9.40805	11.6812	21.9403	47.4345	35.2213	NA	19.5813	9.22555	3.50093	1.08216	54.536	2.44189	7.55284	36.4415	50	2.50252	9.62112	15.8436	69.3012
Proteobacteria	20.3983	7.11902	7.66348	5.86656	12.5958	9.49475	41.5264	18.8093	39.9398	NA	0.587722	47.4812	76.709	39.7677	10.2293	66.4064	57.8076	6.2416	0	56.3847	42.8345	35.6092	14.8473
Actinobacteria	2.23233	0.08294	12.848	0.0844544	48.9811	40.7579	5.85075	10.0664	1.79315	NA	25.8621	14.328	3.09747	7.29439	0.811273	2.01779	3.11202	6.69523	0	17.8767	0.0332911	3.72708	0.213363
Spirochaetes	0.00301259	0.0157981	0.929361	12.5189	0.00970403	1.88241	1.64776	0.0030532	0.00148194	NA	0	0.201072	0.0306427	0.00428578	0	0.00440244	0.01836	0.0189012	0	0.00472471	0.00158529	1.58041	0.0463833
Tenericutes	0	0.556883	0.342889	0.140255	0	0.0178851	0.256716	0.0122128	0.0296389	NA	0.0306843	0.0281069	0.0306427	0.00214289	4.35627	0.0117398	0.00918	0.0966062	0	0.0125992	0.0301205	0.0649803	0.0463833
Bacteria	0	0.0118486	0.013116	0.0889787	0	0	0.041791	0	0	NA	0	0	0	0	0	0	0	0	0	0	0	0	0
SR1	0	0.521337	0.0693273	0.0814381	0	0	0	0	0	NA	0	0	0	0	0	0	0.0011475	0	0	0.0015749	0	0	0
TM7	0	0	0	0	0.00242601	0.0223564	0	0	0	NA	0	0	0	0	0	0	0	0	0	0	0.00158529	0	0
Synergistetes	0	0	0.0356005	0.318212	0.00485201	0.0268276	0.352239	0	0	NA	0	0	0.0893746	0	0	0	0	0.00840054	0	0	0	0.0464145	0.00695749
Cyanobacteria	39.1547	0	0	0.00150811	0	0	0.583085	0.0030532	0.025193	NA	0.0118016	0.0108103	0.00510712	0	0	0.00293496	0.0034425	0	0	0	0	0.00232072	0
Archaea	0	0	0	0	0	0	0.483582	0	0	NA	0.00708098	0	0	0	2.63952	0	0	0	0	0	0	0	0
Verrucomicrobia	0	0	0.00374742	0.00150811	0	0.00447127	1.53035	0.0015266	0	NA	0	0	0	0	10.4581	0	0	0	0	0	0	0	0
Acidobacteria	0	0	0	0	0	0	0	0	0	NA	0	0	0.00766068	0	0	0	0	0	0	0	0	0	0
Planctomycetes	0	0	0	0	0	0	0.0139303	0	0	NA	0	0	0	0	0	0	0	0	0	0	0	0	0
*Raw sequences with exact matches to the DNA barcodes associated with each sample
Supplementary Table S9. Discovery Cancer/normal cohort
Patient	113	113	116	116	117	117	136	136	142	142
Diagnosis	Normal	Cancer	Normal	Cancer	Normal	Cancer	Normal	Cancer	Normal	Cancer
Site	BM	BM	RMT	RMT	Tongue	Tongue	Tongue	Tongue	Tongue dorsum	Tongue dorsum
SG number	PT12-4262	PT12-4261	PT12-4271	PT12-4270	PT12-4269	PT12-4268	PT12-4277	PT12-4276	PT12-4279	PT12-4278
Sample name	p113N1	p113C1	p116N	p116C	p117N	p117C	p136N	p136C	p142N	p142C
Sample id	B0142	B0141	B0159	B0158	B0150	B0149	B0245	B0244	B0249	B0248
Raw sequences*	52067	97656	49947	65569	66173	6	98489	67655	75423	51845
Reads assigned to OTUs	41955	82283	43262	57128	54252	5	80984	55395	59948	43425
Number of OTUs	200	216	141	106	149	5	295	139	145	129
Percent of reads assigned to phyla:
Firmicutes	26.998	5.4349	19.8789	10.0791	29.0201	20	34.4377	8.10723	68.6478	21.5797
Fusobacteria	3.25825	9.51837	10.0781	11.595	0.892133	40	15.6364	50.0406	0.687262	2.42026
Bacteroidetes	38.7248	57.2755	47.4296	75.2328	11.1517	20	32.2854	35.0266	3.83499	1.72942
Proteobacteria	28.2517	10.0859	12.1654	2.02178	56.9841	0	13.662	6.23161	13.6618	74.1992
Actinobacteria	2.13801	0.128824	8.92469	0.878728	1.9391	20	3.39573	0.339381	13.1581	0.0483592
Spirochaetes	0.586343	17.1967	0	0.00175046	0.00184325	0	0.279067	0.00541565	0.00834056	0.00230282
Tenericutes	0.0286021	0.271016	1.48167	0.1908	0	0	0.193865	0.164275	0.00166811	0
Bacteria	0.00238351	0.0328136	0	0	0	0	0.0123481	0.00180522	0	0
SR1	0	0	0	0	0	0	0.0691495	0.08304	0	0
TM7	0	0	0	0	0	0	0.00246962	0	0	0
Synergistetes	0.0119175	0.0364595	0	0	0	0	0.00123481	0	0	0.00690846
Cyanobacteria	0	0	0.0023115	0	0	0	0.00246962	0	0	0.00230282
Archaea	0	0	0.00693449	0	0	0	0.00617406	0	0	0.00230282
Verrucomicrobia	0	0.0194451	0.032361	0	0.0110595	0	0.0160526	0	0	0.00921128
Acidobacteria	0	0	0	0	0	0	0	0	0	0
Planctomycetes	0	0	0	0	0	0	0	0	0	0
*Raw sequences with exact matches to the DNA barcodes associated with each sample

## Sheet: Table S10
Table S10. Pre-cancer cohort
Patient	105	105	105	107	107	109	109	111	111	118	118	135	135	139	139	150	150
Diagnosis	Normal	Pre-cancer	Pre-cancer	Normal	Pre-cancer	Normal	Pre-cancer	Normal	Pre-cancer	Normal	Pre-cancer	Normal	Pre-cancer	Normal	Pre-cancer	Normal	Pre-cancer
Site	labial	labial	labial	palate	palate	Tongue	Tongue	buccal mucosa	buccal mucosa	Tongue	Tongue	Tongue	Tongue	buccal mucosa	buccal mucosa	Labial	Labial
SG number	PT12-4293	PT12-4292	PT12-4294	PT12-4297	PT12-4296	PT12-4299	PT12-4298	PT12-4301	PT12-4300	PT12-4303	PT12-4302	PT12-4305	PT12-4304	PT12-4307	PT12-4306	PT12-4309	PT12-4308
Sample name	p105N1	p105D1	p105D3	p107N	p107D	p109N1	p109D1	p111N1	p111D1	p118N1	p118D1	p135N	p135D	p139N	p139D	p150N	p150D
Sample id	B0115	B0111	B0113	B0118	B0117	B0122	B0121	B0130	B0129	B0152	B0151	B0235	B0234	B0241	B0240	B0293	B0292
Raw sequences*	43950	55855	55822	84662	98314	71520	60740	54130	67345	89089	58372	51980	39740	58383	68979	39800	76938
Reads assigned to OTUs	37281	47480	47971	70638	84110	57208	50422	46402	55349	71451	48818	42162	33275	49658	59587	34147	62313
Number of OTUs	170	179	167	207	219	202	213	296	286	238	203	182	211	188	154	151	130
Percent of reads assigned to phyla:
Firmicutes	39.1835	22.2094	25.3028	74.7077	75.9957	40.4314	21.4133	59.1785	51.7354	49.8551	37.2916	26.7895	27.402	38.4309	38.2869	41.91	2.01403
Fusobacteria	1.62818	11.2953	4.39432	1.03627	1.06052	7.05496	5.74947	4.17654	3.15453	4.57936	2.49908	3.19719	10.2539	10.2441	5.37533	0.852198	32.3753
Bacteroidetes	2.27998	7.88964	8.65106	3.6864	4.21829	8.35722	11.3462	12.4952	27.099	4.7879	1.73502	14.2972	14.849	6.16215	25.0541	1.25048	19.6219
Proteobacteria	53.8344	57.5295	60.3177	0.525213	0.356676	29.4155	58.7561	5.24977	3.55201	1.87681	22.1926	48.0717	42.6597	0.988763	1.16804	53.709	42.6604
Actinobacteria	3.01494	0.756108	1.22157	19.9369	18.1976	14.3494	1.74527	17.9066	13.2198	38.5271	36.1916	7.55657	4.67318	44.1057	30.0787	2.19639	3.32194
Spirochaetes	0.00804699	0.0926706	0.0187613	0.0580424	0.129592	0.0471962	0.384753	0.706866	0.950333	0.230927	0.0450653	0.0355771	0.0510894	0	0	0.0702844	0.00641921
Tenericutes	0.032188	0.170598	0.0750453	0.0198194	0.015456	0.300657	0.477966	0.0668075	0.0849157	0.0881723	0.0266295	0.0426925	0.105184	0.0463168	0.015104	0.00292851	0
Bacteria	0	0	0	0	0.00475568	0	0	0	0.00180672	0.0139956	0.00614527	0.00474361	0	0	0	0	0
SR1	0	0	0	0	0	0	0	0.028016	0.025294	0	0	0	0	0	0	0	0
TM7	0	0	0	0	0	0	0	0	0	0	0	0	0	0	0	0	0
Synergistetes	0	0.042123	0	0.0184037	0.0214005	0.0227241	0.122962	0.181027	0.173445	0.0405873	0.00614527	0	0	0	0	0.00585703	0
Verrucomicrobia	0.0134117	0.00631845	0.0166767	0.00849401	0	0	0	0	0	0	0	0.0023718	0.00300526	0.0201377	0.00167822	0.00292851	0
Cyanobacteria	0.00536466	0.0084246	0	0.00283134	0	0.0192281	0.00396652	0	0.00180672	0	0	0.0023718	0.00300526	0.00201377	0.0201386	0	0
Archaea	0	0	0	0	0	0	0	0	0	0	0	0	0	0	0	0	0
Acidobacteria	0	0	0	0	0	0	0	0	0	0	0	0	0	0	0	0	0
Planctomycetes	0	0	0	0	0	0	0	0	0	0	0	0	0	0	0	0	0
*Raw sequences with exact matches to the DNA barcodes associated with each sample

[truncated: 9 more sheets: Table S11, Table S12, Table S13, Table S14 Study 2 OTU, Table S15, Table S16, Table S17, Table S18, Table S19 Adonis]
