# Supplementary material for: Changes in Abundance of Oral Microbiota Associated with Oral Cancer
Source: PLoS One. 2014 Jun 2;9(6):e98741. doi: 10.1371/journal.pone.0098741 (PMC4041887; doi:10.1371/journal.pone.0098741)
Supplement: Table S17 — OTUs discriminating cancer and matched normal samples. (XLSX) [file pone.0098741.s025.xlsx]

## Sheet: Sheet1
Table S17. OTUs discriminating cancer and matched normal samples
otu	kingdom	phylum	class	order	family	genus	species	p-value
370431	k__Bacteria	p__Actinobacteria	c__Actinobacteria	o__Actinomycetales	f__Actinomycetaceae	g__Actinomyces	s__Actinomyces_odontolyticus	0.0203494
67513	k__Bacteria	p__Actinobacteria	c__Actinobacteria	o__Actinomycetales	f__Actinomycetaceae	g__Actinomyces	s__unclassified	0.0435367
543491	k__Bacteria	p__Actinobacteria	c__Actinobacteria	o__Actinomycetales	f__Micrococcaceae	g__Rothia	s__unclassified	0.0327777
471141	k__Bacteria	p__Actinobacteria	c__Actinobacteria	o__Actinomycetales	f__Micrococcaceae	g__Rothia	s__unclassified	0.0460182
332405	k__Bacteria	p__Firmicutes	c__Bacilli	o__Lactobacillales	f__Streptococcaceae	g__Streptococcus	s__unclassified	0.00590917
59566	k__Bacteria	p__Firmicutes	c__Bacilli	o__Lactobacillales	f__Streptococcaceae	g__Streptococcus	s__unclassified	0.00606613
15571	k__Bacteria	p__Firmicutes	c__Bacilli	o__Lactobacillales	f__Streptococcaceae	g__Streptococcus	s__Streptococcus_sanguinis	0.0153968
98605	k__Bacteria	p__Firmicutes	c__Bacilli	o__Lactobacillales	f__Streptococcaceae	g__Streptococcus	s__Streptococcus_sanguinis	0.0164525
561636	k__Bacteria	p__Firmicutes	c__Bacilli	o__Lactobacillales	f__Streptococcaceae	g__Streptococcus	s__unclassified	0.018289
18951	k__Bacteria	p__Firmicutes	c__Bacilli	o__Lactobacillales	f__Streptococcaceae	g__Streptococcus	s__unclassified	0.0265577
511532	k__Bacteria	p__Firmicutes	c__Bacilli	o__Lactobacillales	f__Streptococcaceae	g__Streptococcus	s__unclassified	0.0411742
64396	k__Bacteria	p__Fusobacteria	c__Fusobacteria	o__Fusobacteriales	f__Fusobacteriaceae	g__Fusobacterium	s__unclassified	0.0462646
