# Supplementary material for: Changes in Abundance of Oral Microbiota Associated with Oral Cancer
Source: PLoS One. 2014 Jun 2;9(6):e98741. doi: 10.1371/journal.pone.0098741 (PMC4041887; doi:10.1371/journal.pone.0098741)
Supplement: Table S19 — Whole microbiome analysis - β diversity. (XLSX) [file pone.0098741.s027.xlsx]

## Sheet: Sheet1
Table S19. Whole microbiome analysis - β diversity
		Adonis test
Sample type	Number of OTUs*	Weighted UniFrac	Unweighted UniFrac
Cancer	885	0.007	0.001
Healthy normal	850	0.001	0.001
Pre-cancer	651	0.001	0.001
*Number of taxa present in at least one sample in the group
